# Supplementary material for: Selective weakening of population-coupled synaptic activity in vivo in a mouse model of amyloid-beta pathology
Source: Nat Commun. 2026 Mar 7;17:3646. doi: 10.1038/s41467-026-69866-3 (PMC13096637; doi:10.1038/s41467-026-69866-3)
Supplement: Supplementary file 3 — Supplementary Data 1-14 [file 41467_2026_69866_MOESM3_ESM.xlsx]

## Sheet: S1
		Table S1. Statistical comparisons for Fig. 1.
		Panel	Description	Test	Comparison	Result
						p value	test statistic	n value
		1d	Activity (amplitude x frequency) per mouse at 3-4 and 6-8 months in visual/parietal areas	Two-Way ANOVA with Holm-Šidák (Genotype: F = 11.844, p = 0.002; Age: F = 7.17, p = 0.014; Interaction: F = 0.012, p = 0.914)	WT 3m (0.04±0.01) vs	p = 0.039	t = 2.192
					AppNL-G-F 3m (0.09±0.01)
					WT 6m (0.08±0.01) vs	p = 0.012	t = 2.732
					AppNL-G-F 6m (0.12±0.01)
					WT 3m (0.04±0.01) vs	p = 0.095	t = 1.747
					WT 6m (0.08±0.01)
					AppNL-G-F 3m (0.09±0.01) vs	p = 0.052	t = 2.055
					AppNL-G-F 6m (0.12±0.01)
		1e	Activity (amplitude x frequency) per mouse at 3-4 and 6-8 months in retrosplenial areas	Two-Way ANOVA with Holm-Šidák (Genotype: F = 12.980, p = 0,002; Age: F = 5.151, p = 0.033; Interaction: F = 0.002, p = 0.969)	WT 3m (0.10±0.02) vs	p = 0.029	t = 2.344
					AppNL-G-F 3m (0.17±0.02)
					WT 6m (0.14±0.02) vs	p = 0.010	t = 2.803
					AppNL-G-F 6m (0.21±0.02)
					WT 3m (0.10±0.02) vs	p = 0.143	t = 1.517
					WT 6m (0.14±0.02)			3m:
					AppNL-G-F 3m (0.17±0.02) vs	p = 0.103	t = 1.703	WT = 5
					AppNL-G-F 6m (0.21±0.02)			App = 6
		1f	Activity (amplitude x frequency) per mouse at 3-4 and 6-8 months in somatosensory areas	Two-Way ANOVA with Holm-Šidák (Genotype: F = 7.937, p = 0.010; Age: F = 0.820, p = 0.375; Interaction: F = 0.115, p = 0.738)	WT 3m (0.08±0.02) vs	p = 0.050	t = 2.076	6m:
					AppNL-G-F 3m (0.13±0.02)			WT = 7
					WT 6m (0.10±0.02) vs	p = 0.070	t = 1.907	App = 8
					AppNL-G-F 6m (0.13±0.02)
					WT 3m (0.08±0.02) vs	p = 0.406	t = 0.847
					WT 6m (0.10±0.02)
					AppNL-G-F 3m (0.13±0.02) vs	p = 0.680	t = 0.418
					AppNL-G-F 6m (0.13±0.02)
		1g	Activity (amplitude x frequency) per mouse at 3-4 and 6-8 months in motor areas	Two-Way ANOVA with Holm-Šidák (Genotype: F = 6.144, p = 0.021; Age: F = 0.769, p = 0.390; Interaction: F = 0.042, p = 0.840)	WT 3m (0.05±0.01) vs	p = 0.149	t = 1.496
					AppNL-G-F 3m (0.07±0.01)
					WT 6m (0.05±0.01) vs	p = 0.051	t = 2.065
					AppNL-G-F 6m (0.08±0.01)
					WT 3m (0.05±0.01) vs	p = 0.652	t = 0.457
					WT 6m (0.05±0.01)
					AppNL-G-F 3m (0.07±0.01) vs	p = 0.433	t = 0.798
					AppNL-G-F 6m (0.08±0.01)
		1j	ΔF/F0 integral in excitatory neurons at 3-4 months	Mann-Whitney Rank Sum test	WT (24.65, 19.42 – 31.91) vs	p < 0.001	U = 11014 (Yates correction)	WT = 158
		left			AppNL-G-F (31.18, 27.75 – 34.42)			App = 225
		1j	ΔF/F0 integral in excitatory neurons at 6-8 months	Mann-Whitney Rank Sum test	WT (22.93, 18.13 – 27.01) vs	p < 0.001	U = 13156 (Yates correction)	WT = 237
		right			AppNL-G-F (31.18, 24.60 – 36.07)			App = 238
		1k	ΔF/F0 integral in inihibitory neurons at 3-4 months	Mann-Whitney Rank Sum test	WT (26.53, 21.62 – 33.49) vs	p < 0.001	U = 4955 (Yates correction)	WT = 108
		left			AppNL-G-F (32.37, 29.09 – 36.06)			App = 154
		1k	ΔF/F0 integral in inihibitory neurons at 6-8 months	Mann-Whitney Rank Sum test	WT (21.50, 18.56 – 28.11) vs	p < 0.001	U = 7875 (Yates correction)	WT = 200
		right			AppNL-G-F (29.70, 25.31 – 36.25)			App = 159
		1m	Network size of excitatory neuronal assemblies at 3-4 months	Student's t-test	WT (0.48±0.01) vs	p = 0.111	t = 1.597	WT = 158
					AppNL-G-F (0.46±0.01)			App = 225
		1n	Network size of excitatory neuronal assemblies at 6-8 months	Mann-Whitney Rank Sum test	WT (0.50, 0.38 – 0.65) vs	p < 0.001	U = 21854 (Yates correction)	WT = 237
					AppNL-G-F (0.44, 0.33 – 0.56)			App = 238
		1p	Network size of inhibitory-excitatory neuronal assemblies at 3-4 months	Mann-Whitney Rank Sum test	WT (0.50, 0.36 – 0.67) vs	p = 0.300	U = 7689.5 (Yates correction)	WT = 108
					AppNL-G-F (0.57, 0.40 – 0.69)			App = 154
		1q	Network size of inhibitory-excitatory neuronal assemblies at 6-8 months	Student's t-test	WT (0.56±0.01) vs	p = 0.003	t = 2.967	WT = 200
					AppNL-G-F (0.50±0.01)			App = 159
		1t	Normalised (to WT) frequency of calcium events in PV neurons	Student's t-test	WT (1.00±0.04) vs	p = 0.002	t = -3.196
		left			AppNL-G-F (1.16±0.03)			WT = 61
		1t	Normalised (to WT) amplitude of calcium events in PV neurons	Welch's test	WT (1.00±0.01) vs	p = 0.045	t = -2.013	App = 245
		rigth			AppNL-G-F (1.05±0.02)
		1u	Frequency of calcium events in PV cells (normalised to WT) in regions with increasing plaque density at 4-6 months	Student's t-test	WT (1.00±0.04) vs	p = 0.514	t = -0.654
					<2.5x10-4 plaques/µm2 (0.96±0.05)
					WT (1.00±0.04) vs	p = 0.005	t = -2.836
					2.5-4.5x10-4 plaques/µm2 (1.15±0.03)
					WT (1.00±0.04) vs	p < 0.001	t = 6.466	WT = 61
					>4.5x10-4 plaques/µm2 (1.31±0.03)			BIN1 = 52
			Amplitude of calcium events in PV cells (normalised to WT) in regions with increasing plaque density at 4-6 months	Student's t-test	WT (1.00±0.01) vs	p = 0.448	t = 0.762	BIN2 = 121
					<2.5x10-4 plaques/µm2 (0.98±0.02)			BIN3 = 72
					WT (1.00±0.01) vs	p = 0.238	t = 1.184
					2.5-4.5x10-4 plaques/µm2 (1.07±0.04)
					WT (1.00±0.01) vs	p < 0.001	t = -3.516
					>4.5x10-4 plaques/µm2 (1.07±0.01)
		1w	Normalised (to WT) c-Fos intensity in PV and SST cells	Two-Way ANOVA with Holm-Šidák (Genotype: F = 452.160, p < 0.001; Subclass: F = 13.080, p < 0.001; Interaction: F = 13.080, p < 0.001)	WT PV (1.00±0.01) vs	p < 0.001	t = 21.366	PV:
					AppNL-G-F PV (1.53±0.02)			WT = 647
					WT SST (1.00±0.02) vs	p < 0.001	t = 10.853	App = 276
					AppNL-G-F SST (1.37±0.03)			SST:
		1x			AppNL-G-F PV (1.53±0.02) vs	p < 0.001	t = 4.314	WT = 335
					AppNL-G-F SST (1.37±0.03)			App = 141
		The data for Figure 1 derives from a total of 59 mice (panels a-g: 26; panels h-q: 19, panels r-u: 7, panels v-x: 7)

## Sheet: S2
		Table S2. Statistical comparisons for Fig. 2.
		Panel	Description	Test	Comparison		Result
							p value	test statistic	n value
		2c	Normalised (to WT) density of colocalised excitatory (VGLUT1 & PSD-95) puncta in the visual cortex at 3-8 months	Student's t-test	VGLUT1-PSD95:		p = 0.018	t = 2.523
					WT (1.00±0.05) vs				WT = 13 regions
					AppNL-G-F (0.78±0.07)				App = 16 regions
		2d	Normalised (to WT) density of colocalised inhibitory (VGAT & GEPH) puncta in the visual cortex at 3-8 months	Student's t-test	VGAT-GEPH:		p < 0.001	t = 4.420
					WT (1.00±0.05) vs				WT = 16 regions
					AppNL-G-F (0.72±0.04)				App = 14 regions
		2e	Normalised (to WT) density of VGLUT1 puncta in the visual cortex at 3-8 months	Student's t-test	WT (1.00±0.02) vs		p = 0.007	t = 2.910
		left			AppNL-G-F (0.93±0.01)				WT = 13 regions
		2e	Normalised (to WT) density of PSD-95 puncta in the visual cortex at 3-8 months	Student's t-test	WT (1.00±0.04) vs		p = 0.553	t = 0.600	App = 16 regions
		right			AppNL-G-F (0.97±0.04)
		2f	Normalised (to WT) density of VGAT puncta in the visual cortex at 3-8 months	Student's t-test	WT (1.00±0.03) vs		p < 0.001	t = 3.845
		left			AppNL-G-F (0.80±0.04)				WT = 16 regions
		2f	Normalised (to WT) density of GEPH puncta in the visual cortex at 3-8 months	Student's t-test	WT (1.00±0.04) vs		p = 0.278	t = -1.106	App = 14 regions
		right			AppNL-G-F (1.06±0.04)
		The data for Figure 2 derives from a total of 17 mice

## Sheet: S3
		Table S3. Statistical comparisons for Fig. 3.
		Panel	Description	Test	Comparison		Result
							p value	test statistic	n value
		3b	Density of inhibitory axonal boutons (boutons/µm) at 3-4 months	Mann-Whitney Rank Sum test	WT (0.53, 0.43 – 0.62) vs		p = 0.387	U = 14574.5 (Yates correction)	WT = 217
					AppNL-G-F (0.54, 0.44 – 0.63)				App = 142
		3c	Density of inhibitory axonal boutons (boutons/µm) at 6-8 months	Mann-Whitney Rank Sum test	WT (0.53, 0.46 – 0.65) vs		p = 0.010	U = 6318 (Yates correction)	WT = 176
					AppNL-G-F (0.48, 0.40 – 0.63)				App = 89
		3d	Density of inhibitory axonal boutons vs density of methoxy-X04 plaques per region at 3-8 months	Pearson correlation	BIN 1	Boutons: 0.536;	p = 0.006	r = -0.863	App= 8 bins
						Plaques: 1.68e-4
					BIN 2	Boutons: 0.553;
						Plaques: 2.37e-4
					BIN 3	Boutons: 0.507;
						Plaques: 2.96e-4
					BIN 4	Boutons: 0.515;
						Plaques: 4.73e-4
					BIN 5	Boutons: 0.550;
						Plaques: 6.51e-4
					BIN 6	Boutons: 0.467;
						Plaques: 7.69e-4
					BIN 7	Boutons: 0.414;
						Plaques: 9.47e-4
					BIN 8	Boutons: 0.399;
						Plaques: 1.18e-3
		3e	Frequency of calcium events (Hz) at 3-4 months during resting-state activity	Mann-Whitney Rank Sum test	WT (0.90, 0.78 – 0.97) vs		p < 0.001	U = 748969.5
					AppNL-G-F (0.84, 0.68 – 0.92)				WT= 1797
		3f	Amplitude of calcium events (∆F/F0) at 3-4 months during resting-state activity	Mann-Whitney Rank Sum test	WT (0.45, 0.41 – 0.47) vs		p < 0.001	U = 867904	App= 1104
					AppNL-G-F (0.44, 0.40 – 0.47)
		3g	Frequency of calcium events (Hz) at 6-8 months during resting-state activity	Mann-Whitney Rank Sum test	WT (0.89, 0.82 – 0.95) vs		p = 0.116	U = 1423565.5
					AppNL-G-F (0.89, 0.80 – 0.95)				WT= 2197
		3h	Amplitude of calcium events (∆F/F0) at 6-8 months during resting-state activity	Mann-Whitney Rank Sum test	WT (0.50, 0.46 – 0.54) vs		p < 0.001	U = 1171447	App= 1338
					AppNL-G-F (0.47, 0.43 – 0.52)
		3j	Z-scored (to WT) ∆F/F0 integral at increasing distance from plaque at 3-4 months	One-Way ANOVA with Holm-Šidák (F = 14.939, p < 0.001)	WT (0.00±0.02) vs
					AppNL-G-F 0-20 µm (-0.28±0.05)		p < 0.001	t = 5.536
					AppNL-G-F 20-40 µm (-0.11±0.05)		p = 0.065	t = 1.849
					AppNL-G-F >40 µm (0.27±0.06)		p = 0.007	t = 2.901
			Z-scored (to WT) frequency of calcium events at increasing distance from plaque at 3-4 months	One-Way ANOVA with Holm-Šidák (F = 33.404, p < 0.001)	WT (0.00±0.02) vs				WT= 1797
					AppNL-G-F 0-20 µm (-0.46±0.05)		p < 0.001	t = 9.055	0-20 µm= 532
					AppNL-G-F 20-40 µm (-0.26±0.06)		p < 0.001	t = 4.329	20-40 µm= 344
					AppNL-G-F >40 µm (0.19±0.06)		p = 0.045	t = 2.003	>40 µm= 124
			Z-scored (to WT) amplitude of calcium events at increasing distance from plaque at 3-4 months	One-Way ANOVA with Holm-Šidák (F = 10.121, p < 0.001)	WT (0.00±0.02) vs
					AppNL-G-F 0-20 µm (-0.22±0.04)		p < 0.001	t = 4.419
					AppNL-G-F 20-40 µm (-0.09±0.05)		p = 0.129	t = 1.519
					AppNL-G-F >40 µm (0.24±0.06)		p = 0.019	t = 2.593
		3k	Z-scored (to WT) ∆F/F0 integral at increasing distance from plaque at 6-8 months	One-Way ANOVA with Holm-Šidák (F = 27.518, p < 0.001)	WT (0.00±0.02) vs
					AppNL-G-F 0-20 µm (-0.33±0.03)		p < 0.001	t = 8.557
					AppNL-G-F 20-40 µm (-0.30±0.06)		p < 0.001	t = 4.538
					AppNL-G-F >40 µm (-0.13±0.09)		p = 0.288	t = 1.064
			Z-scored (to WT) frequency of calcium events at increasing distance from plaque at 6-8 months	One-Way ANOVA (F = 1.922, p = 0.124)	WT (0.00±0.02) vs		NA	NA	WT= 2197
					AppNL-G-F 0-20 µm (-0.06±0.03)				0-20 µm= 1014
					AppNL-G-F 20-40 µm (-0.14±0.07)				20-40 µm= 249
					AppNL-G-F >40 µm (-0.02±0.09)				>40 µm= 75
			Z-scored (to WT) amplitude of calcium events at increasing distance from plaque at 6-8 months	One-Way ANOVA with Holm-Šidák (F = 32.520, p < 0.001)	WT (0.00±0.02) vs
					AppNL-G-F 0-20 µm (-0.36±0.03)		p < 0.001	t = 9.498
					AppNL-G-F 20-40 µm (-0.29±0.06)		p < 0.001	t = 4.369
					AppNL-G-F >40 µm (-0.12±0.09)		p = 0.300	t = 1.038
		3l	Z-scored (to WT) area under the curve during resting-state activity at increasing distances from plaque and population coupling (r) at 3-8 months	Two-Way ANOVA with Holm-Šidák (Distance: F = 42.032, p < 0.001; Coupling: F = 20.466, p < 0.001; Interaction: F = 8.730, p < 0.001)	r = 0-0.1	WT (0.00±0.02) vs			WT= 2032
						AppNL-G-F 0-20 µm (-0.08±0.04)	p = 0.143	t = 1.784	0-20 µm= 675
						AppNL-G-F 20-40 µm (-0.15±0.06)	p = 0.066	t = 2.282	20-40 µm= 251
						AppNL-G-F >40 µm (0.18±0.12)	p = 0.126	t = 1.531	>40 µm= 73
					r = 0.1-0.2	WT (0.03±0.02) vs			WT= 1701
						AppNL-G-F 0-20 µm (-0.38±0.04)	p < 0.001	t = 9.149	0-20 µm= 702
						AppNL-G-F 20-40 µm (-0.13±0.06)	p = 0.022	t = 2.540	20-40 µm= 283
						AppNL-G-F >40 µm (0.11±0.10)	p = 0.447	t = 0.760	>40 µm= 98
					r = > 0.2	WT (-0.23±0.06) vs			WT= 261
						AppNL-G-F 0-20 µm (-0.95±0.08)	p < 0.001	t = 7.351	0-20 µm= 169
						AppNL-G-F 20-40 µm (-0.66±0.13)	p = 0.005	t =3.016	20-40 µm= 59
						AppNL-G-F >40 µm (0.00±0.19)	p = 0.242	t = 1.169	>40 µm= 28
		The data for Figure 3 derives from a total of 27 mice

## Sheet: S4
		Table S4. Statistical comparisons for Fig. 4.
		Panel	Description	Test	Comparison		Result
							p value	test statistic	n value
		4b	Frequency of calcium events (Hz) at 3-4 months during resting-state activity	Mann-Whitney Rank Sum test	WT (0.69, 0.60 – 0.78) vs		p < 0.001	U =386478 (Yates correction)
					AppNL-G-F (0.71, 0.63 – 0.80)				WT= 893
		4c	Amplitude of calcium events (∆F/F0) at 3-4 months during resting-state activity	Mann-Whitney Rank Sum test	WT (2.22, 1.76 – 2.88) vs		p = 0.618	U =425104 (Yates correction)	App= 965
					AppNL-G-F (2.23, 1.83 – 2.78)
		4d	Frequency of calcium events (Hz) at 6-8 months during resting-state activity	Mann-Whitney Rank Sum test	WT (0.72, 0.63 – 0.80) vs		p = 0.042	U = 367168 (Yates correction)
					AppNL-G-F (0.73, 0.65 – 0.81)				WT= 615
		4e	Amplitude of calcium events (∆F/F0) at 6-8 months during resting-state activity	Mann-Whitney Rank Sum test	WT (2.38, 1.87 – 3.22) vs		p = 0.021	U = 364084 (Yates correction)	App= 1267
					AppNL-G-F (2.27, 1.86 – 2.85)
		4f	Z-scored (to WT) ∆F/F0 integral at increasing distance from plaque at 3-4 months	One-Way ANOVA (F = 2.134, p = 0.094)	WT (0.00±0.03) vs		NA	NA
					AppNL-G-F 0-20 µm (0.00±0.04)
					AppNL-G-F 20-40 µm (-0.09±0.05)
					AppNL-G-F >40 µm (0.12±0.05)
			Z-scored (to WT) frequency of calcium events at increasing distance from plaque at 3-4 months	One-Way ANOVA with Holm-Šidák (F = 7.229, p < 0.001)	WT (0.00±0.03) vs				WT= 893
					AppNL-G-F 0-20 µm (0.31±0.09)		p < 0.001	t = 3.856	0-20 µm= 450
					AppNL-G-F 20-40 µm (0.28±0.09)		p = 0.003	t = 2.967	20-40 µm= 274
					AppNL-G-F >40 µm (0.30±0.06)		p = 0.006	t = 2.970	>40 µm= 241
			Z-scored (to WT) amplitude of calcium events at increasing distance from plaque at 3-4 months	One-Way ANOVA (F = 2.024, p = 0.109)	WT (0.00±0.03) vs		NA	NA
					AppNL-G-F 0-20 µm (0.00±0.04)
					AppNL-G-F 20-40 µm (-0.14±0.04)
					AppNL-G-F >40 µm (0.01±0.05)
		4g	Z-scored (to WT) ∆F/F0 integral at increasing distance from plaque at 6-8 months	One-Way ANOVA (F = 2.151, p = 0.092)	WT (0.00±0.04) vs		NA	NA
					AppNL-G-F 0-20 µm (-0.11±0.03)
					AppNL-G-F 20-40 µm (-0.07±0.05)
					AppNL-G-F >40 µm (0.01±0.07)
			Z-scored (to WT) frequency of calcium events at increasing distance from plaque at 6-8 months	One-Way ANOVA (F = 2.478, p = 0.060)	WT (0.00±0.04) vs		NA	NA	WT= 615
					AppNL-G-F 0-20 µm (0.12±0.03)				0-20 µm= 815
					AppNL-G-F 20-40 µm (0.14±0.05)				20-40 µm= 315
					AppNL-G-F >40 µm (0.00±0.09)				>40 µm= 137
			Z-scored (to WT) amplitude of calcium events at increasing distance from plaque at 6-8 months	One-Way ANOVA with Holm-Šidák (F = 5.777, p < 0.001)	WT (0.00±0.04) vs
					AppNL-G-F 0-20 µm (-0.19±0.03)		p < 0.001	t = 4.139
					AppNL-G-F 20-40 µm (-0.09±0.05)		p = 0.277	t = 1.441
					AppNL-G-F >40 µm (-0.12±0.06)		p = 0.115	t = 1.423
		4h	Z-scored (to WT) ∆F/F0 integral during resting-state activity at increasing distances from plaque and population coupling (r) at 3-8 months	Two-Way ANOVA with Holm-Šidák (Distance: F = 4.086, p = 0.007; Coupling: F = 50.970, p < 0.001; Interaction: F = 3.553, p = 0.002)	r = 0-0.1	WT (-0.22±0.03) vs			WT= 685
						AppNL-G-F 0-20 µm (-0.15±0.04)	p = 0.478	t = 1.296	0-20 µm= 543
						AppNL-G-F 20-40 µm (-0.28±0.06)	p = 0.578	t = 0.934	20-40 µm= 259
						AppNL-G-F >40 µm (-0.21±0.08)	p = 0.872	t = 0.161	>40 µm= 124
					r = 0.1-0.2	WT (0.11±0.04) vs			WT= 528
						AppNL-G-F 0-20 µm (-0.04±0.04)	p = 0.026	t = 2.629	0-20 µm= 488
						AppNL-G-F 20-40 µm (-0.04±0.06)	p = 0.069	t = 2.110	20-40 µm= 224
						AppNL-G-F >40 µm (0.19±0.07)	p = 0.279	t = 1.083	>40 µm= 183
					r = > 0.2	WT (0.32±0.05) vs			WT= 295
						AppNL-G-F 0-20 µm (0.05±0.06)	p = 0.002	t = 3.347	0-20 µm= 234
						AppNL-G-F 20-40 µm (0.32±0.09)	p = 0.936	t = 0.080	20-40 µm= 224
						AppNL-G-F >40 µm (0.29±0.11)	p = 0.971	t = 0.217	>40 µm= 71
		The data for Figure 4 derives from a total of 21 mice

## Sheet: S5
		Table S5. Statistical comparisons for Fig. 5.
		Panel	Description	Test	Comparison		Result
							p value	test statistic	n value
		5b	Z-scored (to WT) intensity of virally expressed c-Fos-EYFP at 3-8 months	Welch's t-test	WT (0.00±0.03) vs		p = 0.005	t = -2.808	WT = 1579
		left			AppNL-G-F (0.17±0.05)				App = 1535
		5b	Z-scored (to WT) density of VGAT puncta at c-Fos positive cells at 3-8 months	Student's t-test	WT (0.00±0.03) vs		p < 0.001	t = 6.265	WT = 1579
		middle			AppNL-G-F (-0.23±0.03)				App = 1535
		5b	Z-scored (to WT) density of c-Fos-positive dendritic spines at 3-8 months	Welch's t-test	WT (0.00±0.04) vs		p = 0.048	t = -1.983	WT = 500
		right			AppNL-G-F (0.12±0.04)				App = 512
		5c	Z-scored (to WT) intensity of virally expressed c-Fos-EYFP vs density of VGAT puncta at c-Fos positive cells at 3-8 months	Student's t-test	BIN 1 (c-Fos < -1)	WT (0.07±0.09) vs	p = 0.145	t = 1.462	WT = 109
						AppNL-G-F (-0.14±0.11)			App = 100
					BIN 2 (-1 < c-Fos < 1)	WT (0.01±0.03) vs	p < 0.001	t = 5.575	WT = 1270
						AppNL-G-F (-0.22±0.03)			App = 1226
					BIN 3 (c-Fos > 1)	WT (-0.10±0.07) vs	p = 0.018	t = 2.380	WT = 200
						AppNL-G-F (-0.33±0.07)			App = 209
		5d	Z-scored (to WT) intensity of virally expressed c-Fos-EYFP vs spine density at c-Fos positive dendrites at 3-8 months	Student's t-test	BIN 1 (c-Fos < -1)	WT (-0.10±0.22) vs	p = 0.391	t = -0.864	WT = 34
						AppNL-G-F (0.15±0.18)			App = 31
					BIN 2 (-1 < c-Fos < 1)	WT (-0.01±0.05) vs	p = 0.102	t = -1.637	WT = 399
						AppNL-G-F (0.10±0.04)			App = 387
					BIN 3 (c-Fos > 1)	WT (0.08±0.12) vs	p = 0.567	t = -0.574	WT = 67
						AppNL-G-F (0.17±0.09)			App = 94
		5g	Correlation (r) between calcium traces extracted from inhibitory boutons and their adjacent excitatory neuron at 6-8 months	Mann-Whitney Rank Sum test	WT (0.28, 0.21 – 0.36) vs		p < 0.001	U = 299814	WT= 767
					AppNL-G-F (0.23, 0.16 – 0.32)				App= 1004
		5h	Z-scored (to WT) amplitude of GABAergic boutons vs adjacent excitatory neuron frequency at 6-8m	Student's t-test	BIN 1 (Freq < -1)	WT (0.32±0.11) vs	p = 0.776	t = 0.284	WT= 146
						AppNL-G-F (0.28±0.09)			App= 204
					BIN 2 (-1 < Freq < 1)	WT (0.03±0.05) vs	p = 0.394	t = -0.853	WT= 445
						AppNL-G-F (0.07±0.04)			App= 637
					BIN 3 (Freq > 1)	WT (-0.33±0.04) vs	p < 0.001	t = 3.964	WT= 176
						AppNL-G-F (-0.55±0.03)			App= 163
		5j	Normalised (to WT) frequency per mouse at 6-8 months in visual/parietal areas in awake conditions	Student's t-test	WT (1.00±0.05) vs		p = 0.032	t = -2.455
		left			AppNL-G-F (1.20±0.06)
		5j	Normalised (to WT) amplitude per mouse at 6-8 months in visual/parietal areas in awake conditions	Student's t-test	WT (1.00±0.05) vs		p = 0.199	t = 1.368	WT = 6
		middle			AppNL-G-F (0.92±0.03)				App = 7
		5j	Normalised (to WT) activity (freq x amp) per mouse at 6-8 months in visual/parietal areas in awake conditions	Student's t-test	WT (1.00±0.02) vs		p = 0.045	t = -2.257
		right			AppNL-G-F (1.11±0.04)
		5m	Mean Welch’s power spectral density estimates during the baseline phase	Two-Way ANOVA with Holm-Šidák (Genotype: F = 151.339, p <0.001; Band: F = 1801.145, p < 0.001; Interaction: F = 1.189, p = 0.306)	1-10 Hz	WT (27.03±0.26) vs	p < 0.001	t = 5.408
						AppNL-G-F (28.91±0.23)
					10-20 Hz	WT (22.40±0.26) vs	p < 0.001	t = 6.356
						AppNL-G-F (24.61±0.23)
					20-30 Hz	WT (16.92±0.26) vs	p < 0.001	t = 3.968
						AppNL-G-F (18.30±0.23)
					30-40 Hz	WT (14.04±0.26) vs	p < 0.001	t = 3.878
						AppNL-G-F (15.39±0.23)			WT = 102
					40-50 Hz	WT (13.29±0.26) vs	p < 0.001	t = 3.334	App = 138
						AppNL-G-F (14.44±0.23)
					50-60 Hz	WT (11.67±0.26) vs	p = 0.003	t = 3.022
						AppNL-G-F (12.73±0.23)
					60-70 Hz	WT (7.78±0.26) vs	p < 0.001	t = 4.355
						AppNL-G-F (9.29±0.23)
					70-80 Hz	WT (5.02±0.26) vs	p < 0.001	t = 4.475
						AppNL-G-F (6.58±0.23)
		5n	Mean Welch’s power spectral density estimates during the rising phase	Two-Way ANOVA with Holm-Šidák (Genotype: F = 0.531, p = 0.466; Band: F = 988.963, p < 0.001; Interaction: F = 2.525, p = 0.014)	1-10 Hz	WT (31.75±0.36) vs	p = 0.002	t = 3.151
						AppNL-G-F (30.25±0.31)
					10-20 Hz	WT (27.41±0.36) vs	p = 0.258	t = 1.131
						AppNL-G-F (26.87±0.31)
					20-30 Hz	WT (21.09±0.36) vs	p = 0.517	t = 0.648
						AppNL-G-F (21.40±0.31)
					30-40 Hz	WT (17.36±0.36) vs	p = 0.228	t = 1.207
						AppNL-G-F (17.93±0.31)			WT = 102
					40-50 Hz	WT (15.89±0.36) vs	p = 0.199	t = 1.286	App = 138
						AppNL-G-F (16.50±0.31)
					50-60 Hz	WT (14.19±0.36) vs	p = 0.217	t = 1.234
						AppNL-G-F (14.78±0.31)
					60-70 Hz	WT (11.57±0.36) vs	p = 0.342	t = 0.951
						AppNL-G-F (12.02±0.31)
					70-80 Hz	WT (8.96±0.36) vs	p = 0.308	t = 1.019
						AppNL-G-F (9.44±0.31)
		5p	Change in Welch’s power spectral density estimates between baseline and rising phase	Two-Way ANOVA with Holm-Šidák (Genotype: F = 70.193, p < 0.001; Band: F = 5.148, p < 0.001; Interaction: F = 5.237, p < 0.001)	1-10 Hz	WT (4.72±0.36) vs	p < 0.001	t = 7.206
						AppNL-G-F (1.35±0.31)
					10-20 Hz	WT (5.01±0.36) vs	p < 0.001	t = 5.858
						AppNL-G-F (2.27±0.31)
					20-30 Hz	WT (4.18±0.36) vs	p = 0.022	t = 2.284
						AppNL-G-F (3.10±0.31)
					30-40 Hz	WT (3.32±0.36) vs	p = 0.099	t = 1.649
						AppNL-G-F (2.55±0.31)			WT = 102
					40-50 Hz	WT (2.60±0.36) vs	p = 0.244	t = 1.166	App = 138
						AppNL-G-F (2.06±0.31)
					50-60 Hz	WT (2.52±0.36) vs	p = 0.324	t = 0.987
						AppNL-G-F (2.05±0.31)
					60-70 Hz	WT (3.79±0.36) vs	p = 0.024	t = 2.263
						AppNL-G-F (2.73±0.31)
					70-80 Hz	WT (3.94±0.36) vs	p = 0.023	t = 2.282
						AppNL-G-F (2.87±0.31)
		The data for Figure 5 derives from a total of 48 mice (panels b-d: 20; panels g-h: 15; panels j-p: 13)

## Sheet: S6
												c	cell type	genes	avg_log2FC	p_val_adj			e	cell type	genes	avg_log2FC	p_val_adj			f	3-4m	PV	genes	avg_log2FC	p_val_adj	SST	genes	avg_log2FC	p_val_adj	LAMP5	genes	avg_log2FC	p_val_adj	VIP	genes	avg_log2FC	p_val_adj			g	Cell type	Gene Set	Description
		Table S6. Statistical comparisons for Fig. 6.											AGL	Gpr37l1	3.65382	0				PV	Pvalb	4.18243	0						Alcam	-0.43722	0.00345441		Atp6v0a1	0.380748	2.41998e-05		Adcy1	0.507383	0.0294958		Aldoa	0.284983	0.0176751				PV	GO:0051932	GABAergic synaptic transmission
		Panel	Description	Test	Comparison		Result						AGL	Gja1	3.52633	0				PV	St3gal6	1.82286	1.03828e-173						Apoe	0.354355	1.25358e-06		Atp6v1a	-0.423959	0.0467152		Cox7c	-0.941534	0.00109355		Calm1	0.317813	0.000590639				PV	GO:0050806	positive regulation of synaptic transmission
							p value	test statistic	n value				AGL	Plpp3	3.47916	0				PV	Man1c1	1.62539	3.95833e-180						Astn2	0.343451	0.0162824		Atp8a1	-0.508146	0.0132192		Dynll2	0.354683	0.0044287		Camk2n1	0.473494	0.0353241				PV	GO:0007626	locomotory behavior
		6d	Percentage DEGs for INH and EXC (out of all cells) at 3-4 months	z-test	INH (12.37 %) vs EXC (9.26 %)		p < 0.001	z = 41.475	INH: 9071				AGL	Mfge8	3.443	0				PV	Bcan	1.611	7.5743e-215						Atp2b2	0.391095	8.42932e-05		Bin1	0.442403	6.6186e-06		Glul	0.434914	0.00533524		Cox7c	-0.738804	0.0133342				PV	GO:0099003	vesicle-mediated transport in synapse
		left							EXC: 30170				AGL	Ntsr2	3.28121	0				PV	Slit2	1.53118	3.28791e-104						Atp6v0a1	0.305976	8.28085e-06		Cacna2d1	-0.661676	0.0028853		Hnrnpa2b1	0.278511	0.031896		Malat1	0.3309	3.04119e-06				PV	GO:0051051	negative regulation of transport
		6d	Percentage DEGs for INH and EXC (out of all cells) at 6-8 months	z-test	INH (10.31 %) vs EXC (10.67 %)		p = 0.711	z = 0.371	INH: 6774				AGL	Bcan	3.11673	0				PV	Slc4a4	1.29258	1.59988e-114						Atrn	-0.58326	0.00612351		Cck	-0.534452	0.0106685		Lilrb4a/b	-1.27608	0.0431274		Meg3	0.3226	0.000989647
		right							EXC: 28667				AGL	Slc1a3	3.04586	0				PV	Oprd1	1.23196	3.87704e-107						Bex1/2	-0.297425	0.0108817		Cd55	-0.885991	0.000195933		Meg3	0.435671	0.000299081		Mid1	-2.20413	5.49188e-28
		6f	Percentage DEGs by inhibitory subclass (3-4 months)	Chi-squared test	PV (46.5 %) vs SST (29.3 %) vs		p < 0.001	χ² = 32.192					AGL	Mertk	2.9593	0				PV	Ntrk3	1.21639	1.19917e-151						Bin1	0.37315	1.35432e-12		Clstn1	-0.323692	0.000154753		Mid1	-1.91125	4.2833e-19		Psmd14	-0.752781	0.0466264
					LAMP5 (13.1 %) vs VIP (11.1 %)				PV: 2059				AGL	Sox9	2.90046	0				PV	Lifr	1.12209	4.54259e-58						Cab39l	-0.657696	0.0227857		Cox7c	-0.575429	4.99349e-05		Nap1l5	0.325866	0.00710174		Selenow	0.746373	0.000714258
				z-tests	PV (46.5 %) vs SST (29.3 %)		p = 0.013	z = 2.490	SST: 1306				AGL	Slc6a11	2.74111	0				PV	Ldhb	1.08504	8.60685e-304						Calm1	0.287171	1.95744e-17		Csnk2a1	-0.656609	9.77618e-05		Sncb	0.507481	1.95731e-06		Sptan1	0.424396	0.0346292
					PV vs LAMP5 (13.1 %)		p < 0.001	z = 5.127	VIP: 661				AGL	Agt	2.90046	0				PV	Ppargc1a	1.06427	7.86807e-108						Clstn1	-0.310869	3.50458e-10		Dapk1	0.466926	0.0345797		Sparcl1	0.458329	0.00512067		Tuba1a/b/c	-0.403761	0.000230587
					PV vs VIP (11.1 %)		p < 0.001	z = 5.493	LAMP5: 565				AGL	Slc4a4	2.61761	0				SST	Sst	5.10373	0						Cntn1	-0.366075	0.0451532		Dynll2	0.258467	1.99228e-06		Sptbn4	0.445058	0.0215518
		6h	Percentage DEGs by inhibitory subclass (6-8 months)	Chi-squared test	PV (26.9 %) vs SST (26.1 %) vs		p = 0.130	χ² = 5.6481					AGL	Atp1a2	2.38969	0				SST	Pdyn	3.84683	0						Cox7c	-0.541886	1.35333e-08		Fth1	0.28077	0.00322641		Tuba1a/b/c	-0.373874	0.0336765
					VIP (24.9 %) vs LAMP5 (22.1 %)				PV: 2284				AGL	Aqp4	2.34906	0				SST	Cacna2d3	1.87473	1.86877e-300						Crebbp	-0.687615	0.00208846		Gad1	0.321088	0.000269885
				z-tests	PV (26.9 %) vs SST (26.1 %)		p = 0.700	z = 0.385	SST: 1483				AGL	Ptprz1	2.33119	0				SST	Calb1	1.70123	5.05141e-181						Csnk2a1	-0.535592	0.00573758		Hmgb1	-0.395851	3.49147e-05
					PV vs VIP (24.9 %)		p = 0.309	z = 1.017	VIP: 696				AGL	Aldh1l1	2.31157	0				SST	Pde1a	1.48367	3.80489e-117						Cst3	0.29512	0.000392374		Hnrnpa2b1	0.293292	1.7786e-07
					PV vs LAMP5 (22.1 %)		p = 0.010	z = 2.565	LAMP5: 589				AGL	Vegfa	2.30028	0				SST	Adcy2	1.46428	1.90684e-210						Ctsb	-0.292084	0.00527695		Id2	-1.03248	0.0178207
		6k	Percentage DEGs covarying with plaque load	z tests	PV	low (6.81 %) vs mid (8.90 %)	p = 0.012	z = 2.519	PV: 4343				AGL	Clu	2.30004	0				SST	Reln	1.43309	3.75511e-236						Fth1	0.268797	1.30815e-05		Kif5c	0.435592	8.2168e-11
						low vs high (14.48 %)	p < 0.001	z = 8.550					AGL	Mt1	2.26351	0				SST	Grm1	1.36903	1.3144e-77						Gabra2	-0.786285	0.0310561		Malat1	0.35766	1.24977e-18
					SST	low (8.40 %) vs mid (8.77 %)	p = 0.721	z = 0.357	SST: 2789				AGL	Cxcl14	2.20264	0				SST	Chl1	1.25673	2.27349e-140						Gabrb2	-0.403418	0.00399236		Meg3	0.521986	9.57605e-26
						low vs high (13.99 %)	p < 0.001	z = 5.977					AGL	Ednrb	2.18524	0				SST	Rbp4	1.22692	1.3255e-103						Gad1	0.299958	2.96414e-09		Mid1	-1.83281	6.6189e-39
					LAMP5	low (2.64 %) vs mid (4.85 %)	p < 0.001	z = 1.223	VIP: 1357				AGL	Aldoc	2.1743	0				SST	Rgs6	1.22151	8.92638e-87						Glul	0.342495	0.000323095		Rgn	-1.24591	0.000738816
						low vs high (12.15 %)	p < 0.001	z = 9.978					AGL	Daam2	2.1014	0				SST	Synpr	1.18459	4.6088e-191						Gnb1	-0.273189	0.000675429		Sncb	0.478263	1.76509e-14
					VIP	low (3.56 %) vs mid (4.36 %)	p = 0.221	z = 3.869	LAMP5: 1154				AGL	Gstm1	1.9412	0				SST	Cacng3	1.16279	6.69218e-100						Gpm6a	-0.253948	0.00116152		Stmn2	0.64153	3.19341e-06
						low vs high (11.10 %)	p < 0.001	z = 12.803					AGL	Cst3	1.86538	0				SST	Cacna1e	1.14069	2.31e-97						Gria3	0.356021	0.0189941		Syp	-0.336351	0.00355129
		6l	DEGs that covary with plaque load	Pearson correlation	PV	negFC	p = 0.038	r = -0.381	PV: 4343				AGL	Slc1a2	1.85475	0				SST	Dgkg	1.12733	7.0376e-127						Grik2	-0.366557	0.022236		Tmsb10	0.372808	0.0265383
						posFC	p = 0.015	r = 0.615					AGL	Slc6a1	1.80878	0				SST	Sema6d	1.12078	2.3341e-65						Hmgb1	-0.335493	2.71766e-07		Tuba1a/b/c	-0.296399	1.38967e-06
						negFC	p = 0.014	r = 0.618					AGL	Apoe	1.75493	0				SST	Atp2b4	1.02255	2.4151e-47						Lamp2	-0.69245	0.000154695		Tubb5	-0.489612	0.000338729
						posFC	p = 0.004	r = -0.602					AGL	Mt3	1.74529	0				VIP	Vip	6.95683	0						Lilrb4a/b	-1.27499	3.12343e-08		Ywhag	0.252212	7.88824e-07
					SST	negFC	p < 0.001	r = -0.668	SST: 2789				AGL	Adgrg1	1.64869	0				VIP	Penk	4.59243	0						Malat1	0.357527	1.4683e-27
						posFC	p = 0.016	r = 0.384					AGL	Glul	1.59918	0				VIP	Calb2	3.55612	0						Mcu	-0.682693	0.00837849
						negFC	p = 0.005	r = 0.521					AGL	Cspg5	1.59647	0				VIP	Cbln2	2.9945	0						Meg3	0.463242	6.88544e-29
						posFC	p = 0.001	r = -0.708					AGL	Ndrg2	1.55054	0				VIP	Cxcl14	2.89134	1.778e-297						Mid1	-1.85324	4.91257e-76
		The data for Figure 6 derives from a total of 16 mice of mixed sex.											AGL	Zbtb20	1.51723	0				VIP	Crh	2.81671	4.65712e-211						Mt3	0.326458	0.00186873
													AGL	Foxo1	1.47774	0				VIP	Fxyd6	2.24045	0						Nf1	-0.476735	0.0283988
													AGL	Id2	1.43918	0				VIP	Rgs12	2.22154	3.19425e-168						Pcdh15	-0.875624	0.00244621
													AGL	Gabrb1	1.26368	0				VIP	Htr3a	2.21887	1.64743e-96						Pde1a	-0.656768	0.0356072
													AGL	Axl	1.26361	0				VIP	Npy2r	1.95281	6.47499e-86						Pten	-0.541391	1.98283e-05
													AGL	Grk3	1.2375	0				VIP	Npy1r	1.85435	8.29288e-100						Selenow	0.402646	0.000143076
													AGL	Gfap	1.23173	0				VIP	Htr2c	1.77494	4.52882e-72						Sema5a	-1.08013	1.93939e-05
													AGL	Pgm1	1.22704	0				VIP	Grm8	1.7439	6.60614e-72						Smad2	-0.820982	0.0241655
													AGL	Itgb8	1.20523	0				VIP	Synpr	1.7017	3.37969e-178						Sncb	0.339939	1.46334e-19
													AGL	Serpine2	1.15008	0				VIP	Cnr1	1.70023	4.78123e-298						Syp	-0.296371	3.58721e-06
													AGL	Myo6	1.12697	0				VIP	Sall1	1.48964	4.27431e-58						Tank	-0.722333	0.0409402
													AGL	Ntrk2	1.12019	0				VIP	Ptprz1	1.47931	3.16457e-86						Tuba1a/b/c	-0.424747	1.26023e-13
													AGL	Sparcl1	1.11761	0				VIP	Fos	1.15537	6.82821e-34						Ywhaq	-0.340511	0.00216422
													AGL	Ahcyl1	1.06421	0				VIP	Arpp21	1.14788	9.34516e-88
													AGL	Grm3	1.04568	0				VIP	Dscam	1.05696	2.38321e-38
													AGL	Gnao1	1.0346	0				VIP	Serpine2	1.05591	1.74534e-34
													PER	Pltp	4.35043	0				VIP	Slc2a13	1.05229	3.11535e-61
													PER	Rgs5	4.30721	0				LAMP5	Npy	2.5531	2.81835e-239
													PER	Flt1	4.22465	0				LAMP5	Cacna2d1	2.37617	1.70704e-257
													PER	Cldn5	4.10614	0				LAMP5	Cnr1	2.27123	2.04166e-130
													PER	Itm2a	3.9587	0				LAMP5	Id2	2.0583	5.62087e-177
													PER	Slc2a1	3.91079	0				LAMP5	Pip5k1b	1.88016	8.38819e-97
													PER	Igfbp7	3.67118	0				LAMP5	Reln	1.81719	1.70801e-103
													PER	Vtn	3.55796	0				LAMP5	Chrna7	1.72957	2.01943e-105
													PER	Pecam1	3.50958	0				LAMP5	Cxcl14	1.68336	1.3118e-84
													PER	Esam	3.26994	0				LAMP5	Cryab	1.66081	1.26391e-95
													PER	Slc7a5	2.93814	0				LAMP5	Hdac9	1.6028	2.80662e-108
													PER	Id1	2.93674	0				LAMP5	Dner	1.52106	1.61836e-264
													PER	Fn1	2.80227	0				LAMP5	Rgs12	1.49736	1.03428e-45
													PER	Emcn	2.74173	0				LAMP5	Gad2	1.49044	3.93337e-294
													PER	Bsg	2.49429	0				LAMP5	Kcnq5	1.28875	1.32226e-43
													PER	Igf1r	2.36639	0				LAMP5	Unc5c	1.26375	1.69527e-41
													PER	Srgn	2.36519	0				LAMP5	Dab1	1.25605	1.42951e-80
													PER	Vim	2.03426	0				LAMP5	Cck	1.18238	5.73187e-20
													PER	Ndrg1	1.97037	0				LAMP5	Dgkb	1.17777	1.24083e-45
													PER	St3gal6	1.88998	0				LAMP5	Slc2a13	1.17332	1.67551e-63
													PER	Ptprg	1.88836	0				LAMP5	Ptpro	1.14712	1.67727e-35
													PER	B2m	1.86257	0				LAMP5	Sema5a	1.12629	8.13536e-32
													PER	Sparc	1.7594	0				LAMP5	Snca	1.09324	1.62567e-84
													PER	Tjp1	1.71636	0
													PER	Jun	1.63554	0
													PER	Serinc3	1.62946	0
													PER	Crip1	1.52472	0
													PER	Gnai2	1.43076	0
													PER	Adgrg1	1.35015	0
													PER	Axl	1.33391	8.23549e-286
													PER	Bmpr2	1.30643	0
													PER	Ctnna1	1.30583	4.16605e-216
													PER	Sptbn1	1.27909	0
													PER	Bcl2l1	1.23154	0
													PER	Cpe	1.06888	0
													PER	Ndrg2	1.04633	0
													PER	Gstm1	1.03288	0
													PER	Sorbs1	1.0183	2.19408e-188
													EXC	Arpp21	2.26618	0
													EXC	Kalrn	2.15988	0
													EXC	Slc17a7	1.87703	0
													EXC	Atp2b4	1.83494	0
													EXC	Homer1	1.83026	0
													EXC	Nell2	1.78409	0
													EXC	Sv2b	1.69007	0
													EXC	Cck	1.68601	0
													EXC	Atp2b1	1.66548	0
													EXC	Cnksr2	1.65259	0
													EXC	Nrgn	1.65232	0
													EXC	Cacna1e	1.65044	0
													EXC	Mef2c	1.59905	0
													EXC	Gria3	1.58224	0
													EXC	Wasf1	1.57084	0
													EXC	Camk4	1.56205	0
													EXC	Snca	1.50813	0
													EXC	Grin2a	1.50139	0
													EXC	Ryr2	1.47714	0
													EXC	Grin2b	1.47611	0
													EXC	Scn2a	1.47178	0
													EXC	Egr1	1.46341	0
													EXC	Ctxn1	1.45872	0
													EXC	Olfm1	1.44591	0
													EXC	Cacna2d1	1.43424	0
													EXC	Pde1a	1.42185	0
													EXC	Camk2b	1.41074	0
													EXC	Gria2	1.3991	0
													EXC	Fbxw7	1.38994	0
													EXC	Ppp3ca	1.3743	0
													EXC	Cacng3	1.36743	0
													EXC	Syt1	1.34015	0
													EXC	Cacna2d3	1.32688	0
													EXC	Rbfox3	1.32382	0
													EXC	Scn8a	1.28705	0
													EXC	Dnm1	1.25291	0
													EXC	Lrrc7	1.25279	0
													EXC	Sptbn4	1.24204	0
													EXC	Chrm1	1.22796	0
													EXC	Adcy9	1.21392	0
													EXC	Epha4	1.20605	0
													EXC	Snap25	1.19787	0
													EXC	Cckbr	1.19276	0
													EXC	Atp2b2	1.18924	0
													EXC	Rgs7	1.18428	0
													EXC	Ppfia2	1.16648	0
													EXC	Meg3	1.15178	0
													EXC	Grm7	1.15062	0
													EXC	Grin1	1.1469	0
													EXC	Clstn1	1.127	0
													EXC	Tusc3	1.10446	0
													EXC	Prkcb	1.10352	0
													EXC	Dlgap2	1.09402	0
													EXC	Sh3gl2	1.08596	0
													EXC	Kcnd2	1.0828	0
													EXC	Rtn1	1.06896	0
													EXC	Cyfip2	1.06689	0
													EXC	Syp	1.05537	0
													EXC	Calm2	1.05273	0
													EXC	Gpr158	1.05177	0
													EXC	Kcnj3	1.03394	0
													EXC	Cacnb4	1.03093	0
													EXC	Gls	1.02703	0
													EXC	Hecw1	1.02409	0
													EXC	Gabrb3	1.02014	0
													EXC	Nlk	1.01967	0
													EXC	Ptk2	1.01043	0
													INH	Gad1	3.74489	0
													INH	Gad2	3.57764	0
													INH	Slc32a1	3.3772	0
													INH	Sst	3.31879	0
													INH	Npy	3.31401	0
													INH	Pvalb	2.79292	0
													INH	Dner	2.06689	0
													INH	Slc6a1	1.86039	0
													INH	Scg2	1.82062	0
													INH	Reln	1.81922	0
													INH	Cnr1	1.80362	0
													INH	Grip1	1.57472	0
													INH	Nap1l5	1.56555	0
													INH	Synpr	1.49367	0
													INH	Gria1	1.40514	0
													INH	Grik1	1.35328	0
													INH	Sv2a	1.26215	0
													INH	Grik2	1.24947	0
													INH	Gria4	1.2252	0
													INH	Meg3	1.21477	0
													INH	Atp1b1	1.12258	0
													INH	Epha6	1.0819	0
													INH	Plcb4	1.06455	0
													INH	Magi1	1.00141	0
													INH	Robo2	1.00098	0
													MGL	Hexb	5.20615	0
													MGL	Ctss	5.13278	0
													MGL	C1qa	5.03996	0
													MGL	C1qc	5.00792	0
													MGL	Csf1r	4.91088	0
													MGL	Selplg	4.76122	0
													MGL	C1qb	4.5872	0
													MGL	Cst7	4.05188	0
													MGL	Tyrobp	4.0395	0
													MGL	P2ry12	3.92801	0
													MGL	Trem2	3.86439	0
													MGL	Cx3cr1	3.73765	0
													MGL	Tmem119	3.70808	0
													MGL	Ctsd	3.62763	0
													MGL	Lyz1/2	3.31607	0
													MGL	Tgfbr1	3.15292	0
													MGL	Cyba	3.00866	0
													MGL	Grn	2.87755	0
													MGL	Cd9	2.74252	0
													MGL	Lag3	2.61797	0
													MGL	Sall1	2.52033	0
													MGL	Epb41l2	2.4673	0
													MGL	B2m	2.45792	0
													MGL	Cst3	2.37634	0
													MGL	Cd14	2.27053	0
													MGL	Cfh	2.24409	0
													MGL	Pde3b	2.10764	0
													MGL	Mertk	2.05499	0
													MGL	Serinc3	1.98004	0
													MGL	Ctsb	1.9614	0
													MGL	Sparc	1.67823	0
													MGL	Ssh2	1.67132	7.39038e-282
													MGL	Serpine2	1.63037	0
													MGL	Axl	1.63035	3.2467e-260
													MGL	Mef2a	1.50103	0
													MGL	St3gal6	1.46007	0
													MGL	Cyfip1	1.35177	0
													MGL	Apoe	1.28611	0
													MGL	Tmsb4x	1.15449	0
													MGL	Dnm2	1.06149	3.61218e-140
													MGL	Lamp2	1.05193	3.03459e-134
													MGL	Itm2b	1.04022	0
													OLG	Plp1	5.48967	0
													OLG	Mog	4.95546	0
													OLG	Mag	4.89865	0
													OLG	Ugt8a	4.23672	0
													OLG	Mobp	3.93017	0
													OLG	Gpr37	3.9165	0
													OLG	Myrf	3.9136	0
													OLG	Cryab	3.88774	0
													OLG	Aspa	3.5313	0
													OLG	Fa2h	3.50947	0
													OLG	Sgk1	3.30412	0
													OLG	Pllp	3.1979	0
													OLG	Pde8a	3.11562	0
													OLG	Mbp	2.99465	0
													OLG	Slc12a2	2.99095	0
													OLG	Apod	2.71491	0
													OLG	Cntn2	2.70085	0
													OLG	Olig1	2.68753	0
													OLG	Ndrg1	2.55349	0
													OLG	Fgfr2	2.41809	0
													OLG	Abca2	2.41807	0
													OLG	Daam2	2.28303	0
													OLG	Gab1	2.27423	0
													OLG	Phlpp1	2.2538	0
													OLG	Rab31	2.19022	0
													OLG	Gsn	2.17804	0
													OLG	Fth1	2.12568	0
													OLG	Slc44a1	2.0721	0
													OLG	Wscd1	2.06044	0
													OLG	Bcas1	2.01028	0
													OLG	Olig2	1.97423	0
													OLG	Jam3	1.97155	0
													OLG	Scd2	1.8652	0
													OLG	Lpar1	1.862	0
													OLG	Nfasc	1.84141	0
													OLG	Bin1	1.79553	0
													OLG	Serinc5	1.74941	0
													OLG	Daam1	1.66193	0
													OLG	Cd9	1.63319	0
													OLG	Taldo1	1.57985	0
													OLG	S100a16	1.57718	0
													OLG	Ptgds	1.57474	0
													OLG	Kat2b	1.56089	0
													OLG	Shtn1	1.54483	0
													OLG	Csf1	1.53201	0
													OLG	Ppp2r3a	1.48447	0
													OLG	Dock1	1.48105	0
													OLG	Myo6	1.47595	0
													OLG	Hipk2	1.4754	0
													OLG	Vmp1	1.38917	0
													OLG	Glul	1.30631	0
													OLG	Rap1a	1.28925	0
													OLG	Sema6d	1.15124	0
													OLG	Dbi	1.14559	0
													OLG	Cd81	1.09926	0
													OLG	Ptpn11	1.06389	0
													OLG	Mapt	1.06274	0
													OLG	Sulf2	1.04409	0
													OLG	Ncam1	1.00293	0
													OPC	Pdgfra	4.98925	0
													OPC	Gpr17	4.29041	0
													OPC	Vcan	4.18757	0
													OPC	Olig2	3.74131	0
													OPC	Olig1	3.7175	0
													OPC	Tnr	3.43025	0
													OPC	Ptprz1	3.2977	0
													OPC	Epn2	3.01911	0
													OPC	Megf11	2.90157	0
													OPC	Pcdh15	2.8527	0
													OPC	Sulf2	2.60105	0
													OPC	Ednrb	2.50795	0
													OPC	Pllp	2.40244	0
													OPC	Bcan	2.38681	0
													OPC	Cspg5	2.35706	0
													OPC	Gm2a	2.2757	0
													OPC	Sox6	2.2677	0
													OPC	Serpine2	2.20121	0
													OPC	S100a16	2.16436	0
													OPC	Itpr2	2.14228	0
													OPC	Bcas1	1.95962	0
													OPC	Cd9	1.94278	0
													OPC	Hip1	1.93118	0
													OPC	Itgb8	1.86012	0
													OPC	Dscam	1.85338	0
													OPC	Wscd1	1.81988	0
													OPC	Prkcq	1.81168	3.35258e-292
													OPC	Serinc5	1.80162	0
													OPC	Cntn1	1.59993	0
													OPC	Fyn	1.59876	2.67801e-187
													OPC	Vegfa	1.56261	3.53899e-180
													OPC	Gpr37l1	1.5563	0
													OPC	Zeb1	1.49492	2.9385e-178
													OPC	Dbi	1.38748	0
													OPC	S100b	1.38008	6.75012e-226
													OPC	Sstr1	1.37465	2.10314e-137
													OPC	Prex1	1.37225	1.92601e-204
													OPC	Dscaml1	1.3378	1.24676e-157
													OPC	Itgav	1.24719	1.94839e-148
													OPC	Map4k4	1.15977	1.62947e-164
													OPC	Ptn	1.15901	0
													OPC	Ncam1	1.1527	1.24128e-293
													OPC	Rnf144a	1.13535	1.72239e-128
													OPC	Dock1	1.05315	8.19325e-102
													OPC	Nnat	1.05261	0
													OPC	Plppr1	1.04876	2.642e-88
													OPC	Zbtb20	1.02586	2.40879e-122
													FIB	Ptgds	5.10281	0
													FIB	Tagln	4.27181	0
													FIB	Apod	3.8608	0
													FIB	Col1a2	3.65401	0
													FIB	Gfap	3.49363	0
													FIB	Myl9	3.48703	0
													FIB	Vtn	3.45838	0
													FIB	Slc13a3	3.36684	0
													FIB	Dcn	3.23718	0
													FIB	Cfh	3.23136	0
													FIB	Vim	3.13558	0
													FIB	Nnat	3.04781	0
													FIB	Spp1	2.94874	0
													FIB	Col1a1	2.90682	0
													FIB	Crip1	2.71241	0
													FIB	Atp1a2	2.63314	0
													FIB	Fn1	2.62202	0
													FIB	Aqp4	2.27198	0
													FIB	Apoe	2.11321	0
													FIB	Igfbp7	2.03856	0
													FIB	Ptn	2.03614	0
													FIB	Id1	1.95369	0
													FIB	Gsn	1.94486	0
													FIB	Sparc	1.82773	0
													FIB	Alcam	1.79226	1.40712e-264
													FIB	Dbi	1.75269	0
													FIB	Axl	1.65553	0
													FIB	B2m	1.64533	0
													FIB	Mt1	1.56935	0
													FIB	Pltp	1.48132	0
													FIB	Ctnna1	1.43642	0
													FIB	Itm2a	1.42267	0
													FIB	Gja1	1.4175	0
													FIB	Zbtb20	1.40309	0
													FIB	Gnai2	1.38653	0
													FIB	Rgs5	1.3794	5.90037e-250
													FIB	Cldn5	1.35629	1.53855e-196
													FIB	Gstm1	1.32575	0
													FIB	Slc2a1	1.30939	4.27941e-260
													FIB	Tjp1	1.28905	1.03689e-257
													FIB	Pdgfra	1.23604	0
													FIB	Prkag2	1.18921	2.42296e-89
													FIB	Fxyd6	1.15365	2.35304e-155
													FIB	Jun	1.13559	7.02298e-99
													FIB	Glul	1.10659	0
													FIB	Cd9	1.08826	0
													FIB	Ftl1	1.07581	4.63615e-263
													FIB	St3gal6	1.06857	1.61077e-106
													FIB	Clu	1.06497	0
													FIB	Sparcl1	1.0321	0
													FIB	Myl6	1.03124	1.35899e-232
													FIB	Sox9	1.0292	9.36776e-186
													FIB	Flt1	1.00182	5.65789e-210
[truncated: 57 more columns]

## Sheet: S7
		Table S7. Statistical comparisons for Fig. S1.
		Panel	Description	Test	Comparison		Result
							p value	test statistic	n value
		S1a	Frequency per mouse at 3-4 and 6-8 months in visual/parietal areas	Two-Way ANOVA with Holm-Šidák (Genotype: F = 12.154, p = 0.002; Age: F = 6.693, p = 0.017; Interaction: F = 0.041, p = 0.842)	WT 3m (0.41±0.09) vs		p = 0.024	t = 2.425
					AppNL-G-F 3m (0.72±0.08)
					WT 6m (0.64±0.08) vs		p = 0.019	t = 2.528
					AppNL-G-F 6m (0.91±0.07)
					WT 3m (0.41±0.09) vs		p = 0.071	t = 1.897
					WT 6m (0.64±0.08)
					AppNL-G-F 3m (0.72±0.08) vs		p = 0.092	t = 1.760
					AppNL-G-F 6m (0.91±0.07)
		S1b	Frequency per mouse at 3-4 and 6-8 months in retrosplenial areas	Two-Way ANOVA with Holm-Šidák (Genotype: F = 12.871, p = 0.002; Age: F = 1.294, p = 0.268; Interaction: F = 0.045, p = 0.834)	WT 3m (0.83±0.12) vs		p = 0.020	t = 2.500
					AppNL-G-F 3m (1.25±0.11)
					WT 6m (0.98±0.10) vs		p = 0.016	t = 2.597
					AppNL-G-F 6m (1.35±0.10)
					WT 3m (0.83±0.12) vs		p = 0.368	t = 0.918
					WT 6m (0.98±0.10)				3m:
					AppNL-G-F 3m (1.25±0.11) vs		p = 0.502	t = 0.682	WT= 5
					AppNL-G-F 6m (1.35±0.10)				App= 6
		S1c	Frequency per mouse at 3-4 and 6-8 months in somatosensory areas	Two-Way ANOVA with Holm-Šidák (Genotype: F = 9.973, p = 0.005; Age: F = 0.526, p = 0.476; Interaction: F = 0.120, p = 0.732)	WT 3m (0.69±0.11) vs		p = 0.031	t = 2.305	6m:
					AppNL-G-F 3m (1.02±0.10)				WT= 7
					WT 6m (0.79±0.09) vs		p = 0.042	t = 2.164	App= 8
					AppNL-G-F 6m (1.06±0.08)
					WT 3m (0.69±0.11) vs		p = 0.474	t = 0.729
					WT 6m (0.79±0.09)
					AppNL-G-F 3m (1.02±0.10) vs		p = 0.783	t = 0.279
					AppNL-G-F 6m (1.06±0.08)
		S1d	Frequency per mouse at 3-4 and 6-8 months in motor areas	Two-Way ANOVA with Holm-Šidák (Genotype: F = 8.737, p = 0.007; Age: F = 0.567, p = 0.459; Interaction: F = 0.159, p = 0.694)	WT 3m (0.50±0.08) vs		p = 0.107	t = 1.682
					AppNL-G-F 3m (0.69±0.08)
					WT 6m (0.53±0.07) vs		p = 0.017	t = 2.582
					AppNL-G-F 6m (0.78±0.07)
					WT 3m (0.50±0.08) vs		p = 0.812	t = 0.241
					WT 6m (0.53±0.07)
					AppNL-G-F 3m (0.69±0.08) vs		p = 0.405	t = 0.850
					AppNL-G-F 6m (0.78±0.07)
		S1e	Amplitude per mouse at 3-4 and 6-8 months in visual/parietal areas	Two-Way ANOVA (Genotype: F = 1.792, p = 0.194; Age: F = 2.007, p = 0.164; Interaction: F = 0.00, p = 0.974)	WT 3m (0.10±0.01) vs		NA	NA
					WT 6m (0.12±0.01) vs
					AppNL-G-F 3m (0.12±0.01) vs
					AppNL-G-F 6m (0.14±0.01)
		S1f	Amplitude per mouse at 3-4 and 6-8 months in retrosplenial areas	Two-Way ANOVA (Genotype: F = 2.898, p = 0.103; Age: F = 3.847, p = 0.063; Interaction: F = 0.080, p = 0.779)	WT 3m (0.11±0.01) vs		NA	NA
					WT 6m (0.14±0.01) vs				3m:
					AppNL-G-F 3m (0.14±0.01) vs				WT= 5
					AppNL-G-F 6m (0.16±0.01)				App= 6
		S1g	Amplitude per mouse at 3-4 and 6-8 months in somatosensory areas	Two-Way ANOVA (Genotype: F = 1.728, p = 0.202; Age: F = 1.162, p = 0.293; Interaction: F = 0.386, p = 0.541)	WT 3m (0.11±0.01) vs		NA	NA	6m:
					WT 6m (0.12±0.01) vs				WT= 7
					AppNL-G-F 3m (0.12±0.01) vs				App= 8
					AppNL-G-F 6m (0.13±0.01)
		S1h	Amplitude per mouse at 3-4 and 6-8 months in motor areas	Two-Way ANOVA (Genotype: F = 0.140, p = 0.712; Age: F = 0.872, p = 0.361; Interaction: F = 0.545, p = 0.468)	WT 3m (0.09±0.01) vs		NA	NA
					WT 6m (0.10±0.00) vs
					AppNL-G-F 3m (0.09±0.01) vs
					AppNL-G-F 6m (0.09±0.00)
		S1i	Density of methoxy-X04-positive plaques per mouse in the primary visual cortex (10-3 plaques/µm2)	Student's t-test	3-4 months (0.48±0.10) vs		p = 0.009	t = -3.399	3-4m = 5
					6-8 months (1.37±0.24)				6-8m = 5
		S1k	Normalised (to V1) c-Fos intensity in AppNL-G-F mice at 6-8 months	Mann-Whitney Rank Sum test	V1 (1.00, 0.84 – 1.16) vs		p = 0.023	U = 17740.5
					MO (0.95, 0.79 – 1.12)
		S1l	Normalised (to V1) methoxy-X04 intensity in AppNL-G-F mice at 6-8 months	Mann-Whitney Rank Sum test	V1 (1.00, 0.89 – 1.08) vs		p < 0.001	U = 15518.5	V1= 216
					MO (0.94, 0.82 – 1.02)				MO= 189
		S1m	Normalised (to V1) MOAB-2 intensity in AppNL-G-F mice at 6-8 months	Mann-Whitney Rank Sum test	V1 (1.00, 0.82 – 1.19) vs		p = 0.014	U = 17513.5
					MO (0.93, 0.74 – 1.19)
		S1n left	Median ΔF/F0 integral of calcium traces per mouse in excitatory neurons at 3-8 months	Student's t-test	WT (23.78±1.29) vs		p < 0.001	t = -4.197
					AppNL-G-F (31.20±1.21)				WT = 9
		S1n right	Median ΔF/F0 integral of calcium traces per mouse in inhibitory neurons at 3-8 months	Welch's test	WT (25.66±1.71) vs		p = 0.009	t = -3.102	App = 10
					AppNL-G-F (31.75±0.96)
		S1o left	Amplitude of calcium events (∆F/F0) in excitatory neurons at 3-4 months	Mann-Whitney Rank Sum test	WT (2.72, 2.31 – 3.20) vs		p < 0.001	U = 12106 (Yates correction)	WT = 158
					AppNL-G-F (3.08, 2.83 – 3.27)				App = 225
		S1o right	Amplitude of calcium events (∆F/F0) in excitatory neurons at 6-8 months	Mann-Whitney Rank Sum test	WT (2.44, 2.19 – 2.75) vs		p < 0.001	U = 12215 (Yates correction)	WT = 237
					AppNL-G-F (3.09, 2.70 – 3.70)				App = 238
		S1p left	Amplitude of calcium events (∆F/F0) in inhibitory neurons at 3-4 months	Mann-Whitney Rank Sum test	WT (2.67, 2.28 – 3.23) vs		p < 0.001	U = 4963 (Yates correction)	WT = 108
					AppNL-G-F (3.15, 2.94 – 3.40)				App = 154
		S1p right	Amplitude of calcium events (∆F/F0) in inhibitory neurons at 6-8 months	Mann-Whitney Rank Sum test	WT (2.31, 2.15 – 2.95) vs		p < 0.001	U = 7877 (Yates correction)	WT = 200
					AppNL-G-F (3.05, 2.62 – 3.50)				App = 159
		S1q left	Median amplitude of calcium events (∆F/F0) per mouse in excitatory neurons at 3-8 months	Student's t-test	WT (2.56±0.10) vs		p < 0.001	t = -4.022
					AppNL-G-F (3.05±0.08)				WT = 9
		S1q right	Median amplitude of calcium events (∆F/F0) per mouse in inhibitory neurons at 3-8 months	Welch's test	WT (2.65±0.13) vs		p = 0.010	t = -2.941	App = 10
					AppNL-G-F (3.13±0.09)
		S1r left	Frequency of calcium events (Hz) in excitatory neurons at 3-4 months	Mann-Whitney Rank Sum test	WT (0.54, 0.37 – 0.66) vs		p < 0.001	U = 13216 (Yates correction)	WT = 158
					AppNL-G-F (0.63, 0.46 – 0.74)				App = 225
		S1r right	Frequency of calcium events (Hz) in excitatory neurons at 6-8 months	Mann-Whitney Rank Sum test	WT (0.47, 0.32 – 0.59) vs		p < 0.001	U = 22576.5 (Yates correction)	WT = 237
					AppNL-G-F (0.39, 0.24 – 0.53)				App = 238
		S1s left	Frequency of calcium events (Hz) in inhibitory neurons at 3-4 months	Mann-Whitney Rank Sum test	WT (0.53, 0.34 – 0.65) vs		p = 0.706	U = 8088 (Yates correction)	WT = 108
					AppNL-G-F (0.51, 0.33 – 0.73)				App = 154
		S1s right	Frequency of calcium events (Hz) in inhibitory neurons at 6-8 months	Mann-Whitney Rank Sum test	WT (0.49, 0.23 – 0.64) vs		p = 0.012	U = 13448.5 (Yates correction)	WT = 200
					AppNL-G-F (0.37, 0.24 – 0.51)				App = 159
		S1t left	Median frequency of calcium events (Hz) per mouse in excitatory neurons at 3-8 months	Student's t-test	WT (0.51±0.03) vs		p = 0.890	t = 0.141
					AppNL-G-F (0.50±0.05)				WT = 9
		S1t right	Median frequency of calcium events (Hz) per mouse in inhibitory neurons at 3-8 months	Student's t-test	WT (0.47±0.05) vs		p = 0.777	t = 0.287	App = 10
					AppNL-G-F (0.45±0.04)
		S1u	Percentage (per region) of calcium events of increasing amplitude in excitatory cells at 6-8 months	Two-Way ANOVA with Holm-Šidák (Genotype: F = 0.000, p = 1.000; Bin: F = 945.167, p < 0.001; Interaction: F = 21.432, p < 0.001)	BIN 1 (1.25 –1.75)	WT (43.41±0.53) vs	p < 0.001	t = 8.156
						AppNL-G-F (36.89±0.60)
					BIN 2 (1.75 –2.25)	WT (19.93±0.53) vs	p = 0.001	t = 3.312
						AppNL-G-F (17.28±0.60)
					BIN 3 (2.25 –2.75)	WT (12.56±0.53) vs	p = 0.115	t = 1.583
						AppNL-G-F (11.29±0.60)
					BIN 4 (2.75 –3.25)	WT (7.69±0.53) vs	p = 0.342	t = 0.952
						AppNL-G-F (8.45±0.60)			WT = 14
					BIN 5 (3.25 –3.75)	WT (5.06±0.53) vs	p = 0.291	t = 1.059	App = 11
						AppNL-G-F (5.91±0.60)
					BIN 6 (3.75 –4.25)	WT (3.01±0.53) vs	p = 0.081	t = 1.752
						AppNL-G-F (4.41±0.60)
					BIN 7 (4.25 –4.75)	WT (1.89±0.53) vs	p = 0.181	t = 1.342
						AppNL-G-F (2.97±0.60)
					BIN 8 (>4.75)	WT (6.45±0.53) vs	p < 0.001	t = 7.946
						AppNL-G-F (12.80±0.60)
		S1v	Percentage (per region) of calcium events of increasing amplitude in inhibitory cells at 6-8 months	Two-Way ANOVA with Holm-Šidák (Genotype: F = 0.000, p = 1.000; Bin: F = 373.97 p < 0.001; Interaction: F = 14.693, p < 0.001)	BIN 1 (1.25 –1.75)	WT (42.16±0.78) vs	p < 0.001	t = 7.172
						AppNL-G-F (33.78±0.87)
					BIN 2 (1.75 –2.25)	WT (18.90±0.78) vs	p = 0.017	t = 2.413
						AppNL-G-F (16.08±0.87)
					BIN 3 (2.25 –2.75)	WT (11.62±0.78) vs	p = 0.314	t = 1.010
						AppNL-G-F (10.44±0.87)
					BIN 4 (2.75 –3.25)	WT (8.35±0.78) vs	p = 0.741	t = 0.331
						AppNL-G-F (8.74±0.87)			WT = 14
					BIN 5 (3.25 –3.75)	WT (5.15±0.78) vs	p = 0.228	t = 1.210	App = 11
						AppNL-G-F (6.56±0.87)
					BIN 6 (3.75 –4.25)	WT (3.49±0.78) vs	p = 0.166	t = 1.390
						AppNL-G-F (5.11±0.87)
					BIN 7 (4.25 –4.75)	WT (2.20±0.78) vs	p = 0.159	t = 1.414
						AppNL-G-F (3.85±0.87)
					BIN 8 (>4.75)	WT (8.13±0.78) vs	p < 0.001	t = 6.250
						AppNL-G-F (15.43±0.87)
		S1w	Amplitude of calcium events in excitatory cells (normalised to WT) in mice with increasing median plaque density at 3-8 months	Student's t-test	WT (1.01±0.03) vs		p = 0.120	t = -1.702	WT= 9
					<0.5x10-3 plaques/µm2 (1.11±0.02)				BIN1= 3
					WT (1.01±0.03) vs		p = 0.003	t = -3.917
					0.5-1.0x10-3 plaques/µm2 (1.28±0.07)				BIN2= 3
					WT (1.01±0.03) vs		p = 0.003	t = -3.744
					>1.5x10-3 plaques/µm2 (1.33±0.11)				BIN3= 4
			Amplitude of calcium events in inhibitory cells (normalised to WT) in mice with increasing median plaque density at 3-8 months	Student's t-test	WT (1.05±0.06) vs		p = 0.269	t = -1.170	WT= 9
					<0.5x10-3 plaques/µm2 (1.17±0.02)				BIN1= 3
					WT (1.05±0.06) vs		p = 0.041	t = -2.343
					0.5-1.0x10-3 plaques/µm2 (1.31±0.08)				BIN2= 3
					WT (1.05±0.06) vs		p = 0.038	t = -2.363
					>1.5x10-3 plaques/µm2 (1.40±0.19)				BIN3= 4
		S1x	Z-scored (to WT) amplitude of calcium events in excitatory cells at increasing distance from plaque at 3-8 months	One-Way ANOVA with Holm-Šidák (F = 21.052, p < 0.001)	WT (0.00±0.05) vs				WT= 395
					AppNL-G-F 0-10 µm (0.80±0.09)		p < 0.001	t = 8.934	0-10 µm= 208
					AppNL-G-F 10-20 µm (0.48±0.08)		p < 0.001	t = 4.502	10-20 µm= 122
					AppNL-G-F 20-30 µm (0.37±0.10)		p = 0.018	t = 2.613	20-30 µm= 62
					AppNL-G-F >30 µm (0.33±0.07)		p = 0.014	t = 2.464	>30 µm= 71
			Z-scored (to WT) amplitude of calcium events in inhibitory cells at increasing distance from plaque at 3-8 months	One-Way ANOVA with Holm-Šidák (F = 6.937, p < 0.001)	WT (0.00±0.06) vs				WT= 308
					AppNL-G-F 0-10 µm (0.39±0.07)		p < 0.001	t = 4.176	0-10 µm= 129
					AppNL-G-F 10-20 µm (0.45±0.11)		p < 0.001	t = 4.134	10-20 µm= 92
					AppNL-G-F 20-30 µm (0.10±0.06)		p = 0.261	t = 1.476	20-30 µm= 39
					AppNL-G-F >30 µm (0.20±0.06)		p = 0.531	t = 0.627	>30 µm= 53
		S1y	Normalised (to WT) ΔF/F0 integral in excitatory neurons of the motor cortex at 4-6 months	Student's t-test	WT (1.00±0.02) vs		p = 0.860	t = 0.177
					AppNL-G-F (1.00±0.02)
			Normalised (to WT) ΔF/F0 integral in inhibitory neurons of the motor cortex at 4-6 months	Student's t-test	WT (1.00±0.03) vs		p = 0.857	t = 0.180
					AppNL-G-F (0.99±0.03)				Exc:
			Normalised (to WT) frequency of calcium events in excitatory neurons of the motor cortex at 4-6 months	Student's t-test	WT (1.00±0.04) vs		p = 0.123	t = -1.547	WT= 174
					AppNL-G-F (1.09±0.04)				App= 216
			Normalised (to WT) frequency of calcium events in inhibitory neurons of the motor cortex at 4-6 months	Student's t-test	WT (1.00±0.08) vs		p = 0.097	t = -1.670	Inh:
					AppNL-G-F (1.18±0.07)				WT= 73
			Normalised (to WT) amplitude of calcium events in excitatory neurons of the motor cortex at 4-6 months	Student's t-test	WT (1.00±0.04) vs		p = 0.297	t = 1.044	App= 74
					AppNL-G-F (0.95±0.03)
			Normalised (to WT) amplitude of calcium events in inhibitory neurons of the motor cortex at 4-6 months	Student's t-test	WT (1.00±0.04) vs		p = 0.760	t = 0.306
					AppNL-G-F (0.98±0.05)
		S1z	Density of methoxy-X04-positive plaques per mouse at 4-6 months (10-3 plaques/µm2)	Student's t-test	MO (0.24±0.08) vs		p = 0.023	t = 3.040	MO= 5
					V1 (0.67±0.13)				V1= 5
		S1aa	Network size of excitatory neuronal assemblies in the motor cortex at 4-6 months	Mann-Whitney Rank Sum test	WT (0.36, 0.21 – 0.50) vs		p = 0.006	T = 37057.5	WT= 174
					AppNL-G-F (0.32, 0.22 – 0.41)				App= 216
		S1ab	Network size of inhibitory-excitatory neuronal assemblies in the motor cortex at 4-6 months	Student's t-test	WT (0.55±0.02) vs		p = 0.226	t = 1.216	WT= 73
					AppNL-G-F (0.51±0.02)				App= 74
		The data for Figure S1 derives from a total of 56 mice (panels a-h: 26; panels i,n-x: 19; panels j-m: 3; panels y-ab: 8)

## Sheet: S8
		Table S8. Statistical comparisons for Fig. S2.
		Panel	Description	Test	Comparison		Result
							p value	test statistic	n value (Regions)
		S2a left	Normalised (to WT) density of colocalised excitatory (VGLUT1 & PSD-95) puncta in the visual cortex at 3-4 months	Student's t-test	VGLUT1-PSD95:		p = 0.161	t = 1.468
					WT (1.00±0.07) vs				WT = 6
					AppNL-G-F (0.81±0.08)				App = 12
		S2a right	Normalised (to WT) density of colocalised inhibitory (VGAT & GEPH) puncta in the visual cortex at 3-4 months	Student's t-test	VGAT-GEPH:		p = 0.002	t = 3.606
					WT (1.00±0.05) vs				WT = 8
					AppNL-G-F (0.72±0.05)				App = 10
		S2b left	Normalised (to WT) density of colocalised excitatory (VGLUT1 & PSD-95) puncta in the visual cortex at 6-8 months	Student's t-test	VGLUT1-PSD95:		p = 0.033	t = 2.516
					WT (1.00±0.06) vs				WT = 7
					AppNL-G-F (0.71±0.11)				App = 4
		S2b right	Normalised (to WT) density of colocalised inhibitory (VGAT & GEPH) puncta in the visual cortex at 6-8 months	Student's t-test	VGAT-GEPH:		p = 0.049	t = 2.236
					WT (1.00±0.08) vs				WT = 8
					AppNL-G-F (0.73±0.07)				App = 4
		S2c	Normalised (to WT) density of VGLUT1 and VGAT puncta in AppNL-G-F mice in the visual cortex at 3-8 months	Welch's test	AppNL-G-F:		p = 0.008	t = 3.012
					VGLUT1 (0.93±0.01) vs				VGLUT1= 16
					VGAT (0.80±0.04)				VGAT = 14
		S2d left	Normalised (to WT) density of colocalised excitatory (VGLUT1 & PSD-95) puncta in the entorhinal cortex at 3-8 months	Student's t-test	VGLUT1-PSD95:		p < 0.001	t = 4.974
					WT (1.00±0.06) vs				WT = 31
					AppNL-G-F (0.57±0.06)				App = 23
		S2d right	Normalised (to WT) density of colocalised inhibitory (VGAT & GEPH) puncta in the entorhinal cortex at 3-8 months	Student's t-test	VGAT-GEPH:		p < 0.001	t = 4.118
					WT (1.00±0.04) vs				WT = 24
					AppNL-G-F (0.71±0.06)				App = 19
		S2e	Normalised (to WT) density of VGLUT1 puncta in the entorhinal cortex at 3-8 months	Student's t-test	WT (1.00±0.01) vs		p < 0.001	t = 3.670
		left			AppNL-G-F (0.92±0.02)				WT = 31
		S2e	Normalised (to WT) density of PSD-95 puncta in the entorhinal cortex at 3-8 months	Student's t-test	WT (1.00±0.05) vs		p = 0.023	t = 2.339	App = 23
		right			AppNL-G-F (0.85±0.04)
		S2f	Normalised (to WT) density of VGAT puncta in the entorhinal cortex at 3-8 months	Welch's test	WT (1.00±0.02) vs		p < 0.001	t = 3.830
		left			AppNL-G-F (0.78±0.05)				WT = 24
		S2f	Normalised (to WT) density of GEPH puncta in the entorhinal cortex at 3-8 months	Welch's test	WT (1.00±0.02) vs		p = 0.069	t = 1.904	App = 19
		right			AppNL-G-F (0.87±0.06)
		The data for Figure S2 derives from a total of 17 mice

## Sheet: S9
		Table S9. Statistical comparisons for Fig. S3.
		Panel	Description	Test	Comparison		Result
							p value	test statistic	n value
		S3b	Area under de curve of calcium traces from inhibitory boutons at 3-4 months	Mann-Whitney Rank Sum test	WT (3.09, 2.58 – 3.47) vs		p < 0.001	U = 848130	WT= 1797
					AppNL-G-F (2.92, 2.28 – 3.34)				App= 1104
		S3c	Area under de curve of calcium traces from inhibitory boutons at 6-8 months	Mann-Whitney Rank Sum test	WT (3.62, 3.20 – 4.06) vs		p < 0.001	U = 1187490	WT= 2197
					AppNL-G-F (3.40, 2.84– 3.88)				App= 1338
		S3d	Proportion of axons containing boutons with reduced, increased, and mixed activity (relative to WT mean) at 3-4 and 6-8 months in AppNL-G-F mice	z-test	Reduced	3-4m (19.72%) vs	p < 0.001	z = 3.325
						6-8m (47.56%)
					Mixed	3-4m (46.44%) vs	p = 0.113	z = 1.584	3m = 68
						6-8m (32.57%)			6m = 58
					Increased	3-4m (33.84%) vs	p = 0.080	z = 1.752
						6-8m (19.87%)
		S3e	Fraction of small-amplitude (< 0.45) events in low-activity (AUC z-score < 0) boutons at 3-8 months	Mann-Whitney Rank Sum test	WT (0.65, 0.59 – 0.73) vs		p < 0.001	U = 1071792
					AppNL-G-F (0.67, 0.61– 0.75)
		S3f	Fraction of medium-amplitude (0.45-0.65) events in low-activity (AUC z-score < 0) boutons at 3-8 months	Mann-Whitney Rank Sum test	WT (0.23, 0.20 – 0.25) vs		p < 0.001	U = 1086655	WT= 1768
					AppNL-G-F (0.22, 0.19– 0.25)				App= 1354
		S3g	Fraction of high-amplitude (>0.65) events in low-activity (AUC z-score < 0) boutons at 3-8 months	Mann-Whitney Rank Sum test	WT (0.11, 0.06 – 0.17) vs		p < 0.001	U = 1100131.5
					AppNL-G-F (0.10, 0.06– 0.14)
		S3h	Z-scored (to WT) area under the curve during resting-state activity vs population coupling (r) at 3-8 months	Pearson correlation WT	BIN 1	AUC (-0.10±0.04) vs	p = 0.745	r = 0.202	BIN1 =
						Pop coupling (0.03±0.00)			642
					BIN 2	AUC (0.07±0.02) vs			BIN 2 =
						Pop coupling (0.10±0.00)			2591
					BIN 3	AUC (-0.17±0.04) vs			BIN3 =
						Pop coupling (0.18±0.00)			661
					BIN 4	AUC (-0.15±0.12) vs			BIN4 =
						Pop coupling (0.29±0.00)			78
					BIN 5	AUC (0.08±0.22) vs			BIN5 =
						Pop coupling (0.38±0.01)			22
				Pearson correlation AppNL-G-F	BIN 1	AUC (-0.32±0.06)	p = 0.025	r = -0.925	BIN1 =
						Pop coupling (0.03±0.00)			330
					BIN 2	AUC (-0.14±0.03)			BIN 2 =
						Pop coupling (0.10±0.00)			1434
					BIN 3	AUC (-0.60±0.04)			BIN3 =
						Pop coupling (0.19±0.00)			561
					BIN 4	AUC (-0.72±0.10)			BIN4 =
						Pop coupling (0.29±0.01)			99
					BIN 5	AUC (-0.97±0.24)			BIN5 =
						Pop coupling (0.39±0.02)			18
				Two-Way ANOVA with Holm-Šidák (Genotype: F = 45.975, p < 0.001; Coupling: F = 33.435, p < 0.001; Interaction: F = 5.403, p < 0.001)	BIN1	WT (-0.10±0.04) vs	p = 0.001	t = 3.207	WT= 642
						AppNL-G-F (-0.32±0.06)			App= 330
					BIN 2	WT (0.07±0.02) vs	p < 0.001	t = 6.388	WT= 2591
						AppNL-G-F (-0.14±0.03)			App= 1434
					BIN 3	WT (-0.17±0.04) vs	p < 0.001	t = 7.523	WT= 661
						AppNL-G-F (-0.60±0.04)			App= 561
					BIN 4	WT (-0.15±0.12) vs	p < 0.001	t = 3.733	WT= 78
						AppNL-G-F (-0.72±0.10)			App= 99
					BIN 5	WT (0.08±0.22) vs	p = 0.001	t = 3.286	WT= 22
						AppNL-G-F (-0.97±0.24)			App= 18
		The data for Figure S3 derives from a total of 27 mice

## Sheet: S10
		Table S10. Statistical comparisons for Fig. S4.
		Panel	Description	Test	Comparison		Result
							p value	test statistic	n value
		S4a	ΔF/F0 integral in excitatory dendritic spines at 3-4 months	Mann-Whitney Rank Sum test	WT (18.23, 15.95 – 20.38) vs		p = 0.932	U = 429890 (Yates correction)	WT= 893
					AppNL-G-F (18.02, 16.28 – 20.13)				App= 965
		S4b	ΔF/F0 integral in excitatory dendritic spines at 6-8 months	Mann-Whitney Rank Sum test	WT (18.76, 16.42 – 21.15) vs		p = 0.020	U = 363946 (Yates correction)	WT= 615
					AppNL-G-F (18.30, 16.34 – 20.21)				App= 1267
		S4c	ΔF/F0 integral in AppNL-G-F synaptic compartments at 3-4 months	Mann-Whitney Rank Sum test	AppNL-G-F inh boutons (-0.05, -0.92 – 0.53)		p < 0.001	U = 480558 (Yates correction)	Bout= 1104
					AppNL-G-F excit spines (-0.03, -0.56 – 0.61)				Spine= 965
		S4d	ΔF/F0 integral in AppNL-G-F synaptic compartments at 6-8 months	Mann-Whitney Rank Sum test	AppNL-G-F inh boutons (-0.20, -0.91 – 0.41)		p < 0.001	U = 762068 (Yates correction)	Bout= 1338
					AppNL-G-F excit spines (-0.10, -0.62 – 0.40)				Spine= 1267
		S4e	Bouton activity vs plaque load per mouse	Pearson correlation	Normalised (to WT) ΔF/F0 integral in inhibitory boutons vs median plaque density		p = 0.044	r = -0.616	App = 11
		S4f	Spine activity vs plaque load per mouse	Pearson correlation	Normalised (to WT) ΔF/F0 integral in excitatory spines vs median plaque density		p = 0.503	r = -0.204	App = 13
		The data for Figure S4 derives from a total of 32 mice

[truncated: 4 more sheets: S11, S12, S13, S14]
