# Supplementary material for: Selective weakening of population-coupled synaptic activity in vivo in a mouse model of amyloid-beta pathology
Source: Nat Commun. 2026 Mar 7;17:3646. doi: 10.1038/s41467-026-69866-3 (PMC13096637; doi:10.1038/s41467-026-69866-3)
Supplement: Supplementary file 6 — Source Data [file 41467_2026_69866_MOESM6_ESM.xlsx]

## Sheet: FIG 1
Panels d-g	Region	Genotype	Age	Activity		Panel j	WT	APP		Panel j	WT	APP		Panel k	WT	APP		Panel k	WT	APP		Panel m	WT	APP		Panel n	WT	APP		Panel p	WT	APP		Panel q	WT	APP		Panel t	WT	APP		Panel t	WT	APP		Panel u	10-4 plaques/µm2	Freq	Amp
	VIS	WT	3-4m	0.0751559		left	30.1648	45.386		right	15.2344	17.2015		left	35.883	37.3958		right	18.1569	24.215			0.1	0			0.0555556	0.0666667			0	0			0	0.047619		left	1.05277	0.331743		right	0.87752	1.21401			0 (WT)	1.05277	0.87752
	VIS	WT	3-4m	0.0414091			19.4184	36.2579			18.875	14.6959			1.27459	34.3823			16.0796	29.7019			0.136364	0.047619			0.0714286	0.111111			0	0			0.0434783	0.111111			1.26265	1.28296			0.920356	0.89682			0 (WT)	1.26265	0.920356
	VIS	WT	3-4m	0.0616237			22.6686	32.4			13.0935	45.7676			15.3391	35.4424			18.6039	38.642			0.15	0.0555556			0.125	0.111111			0.105263	0.0454545			0.111111	0.16			0.93091	1.21188			0.981762	0.890045			0 (WT)	0.93091	0.981762
	VIS	WT	3-4m	0.0142086			31.5756	34.9768			16.7504	39.9526			22.5471	40.5446			17.5677	33.7425			0.151515	0.0666667			0.129032	0.111111			0.105263	0.0555556			0.130435	0.16			1.10694	0.67364			0.876901	1.1403			0 (WT)	1.10694	0.876901
	VIS	WT	3-4m	0.0304504			18.445	32.644			23.6976	40.3456			25.1709	37.3549			20.1313	41.7199			0.157895	0.111111			0.129032	0.12			0.142857	0.0952381			0.16129	0.193548			1.26265	0.802275			0.86206	1.0574			0 (WT)	1.26265	0.86206
	VIS	APP	3-4m	0.0698242			15.2935	36.8836			15.9337	47.4299			16.6361	27.6485			18.4603	32.0177			0.157895	0.136364			0.130435	0.12			0.166667	0.136364			0.173913	0.2			0.944451	1.03923			0.966177	0.947033			0 (WT)	0.944451	0.966177
	VIS	APP	3-4m	0.0791969			19.4856	27.5848			13.286	34.809			29.8059	31.3166			21.2382	33.6173			0.1875	0.147059			0.142857	0.133333			0.166667	0.142857			0.173913	0.222222			1.39129	1.08324			0.868262	0.974337			0 (WT)	1.39129	0.868262
	VIS	APP	3-4m	0.0355937			33.7424	30.0472			21.5444	26.774			32.8585	45.4324			18.5354	43.837			0.2	0.190476			0.166667	0.142857			0.2	0.147059			0.173913	0.235294			1.32358	1.26604			0.866185	0.830924			0 (WT)	1.32358	0.866185
	VIS	APP	3-4m	0.114214			25.733	41.698			19.3002	32.4744			25.6426	32.0789			19.2882	40.1998			0.227273	0.195652			0.166667	0.142857			0.2	0.153846			0.210526	0.238095			1.46576	1.11371			0.813151	0.9101			0 (WT)	1.46576	0.813151
	VIS	APP	3-4m	0.15796			27.2633	30.8787			14.3414	34.8579			36.4717	30.068			15.611	35.7146			0.242424	0.195652			0.166667	0.142857			0.2	0.176471			0.210526	0.238095			0.497614	1.35067			0.849205	0.903951			0 (WT)	0.497614	0.849205
	VIS	APP	3-4m	0.0700175			24.2233	31.6593			14.9624	38.6701			18.0956	33.1611			10.7254	25.2973			0.242424	0.2			0.166667	0.16			0.210526	0.192308			0.214286	0.24			0.599168	1.26265			0.98354	0.928898			0 (WT)	0.599168	0.98354
	VIS	WT	6-8m	0.0805711			28.7504	36.0861			19.9118	45.4396			20.6287	34.1075			18.6351	32.4974			0.242424	0.205882			0.173913	0.166667			0.222222	0.2			0.217391	0.24			0.893674	1.33713			0.954321	0.823583			0 (WT)	0.893674	0.954321
	VIS	WT	6-8m	0.0605155			19.3986	35.7426			35.0977	30.8082			28.1143	22.5955			19.4865	38.691			0.25	0.205882			0.185185	0.166667			0.227273	0.2			0.25	0.25			0.589012	0.602553			1.08773	1.05733			0 (WT)	0.589012	1.08773
	VIS	WT	6-8m	0.0669253			24.6734	36.029			16.5701	29.1799			26.672	33.5612			17.8481	32.5512			0.25	0.205882			0.193548	0.176471			0.25	0.205882			0.25	0.258065			0.978302	1.11709			0.975877	1.06173			0 (WT)	0.978302	0.975877
	VIS	WT	6-8m	0.0575093			22.9205	33.8177			20.2825	33.6592			15.3421	36.1037			16.7543	36.4215			0.25	0.214286			0.214286	0.190476			0.25	0.205882			0.25	0.285714			1.002	1.04262			0.91506	1.0356			0 (WT)	1.002	0.91506
	VIS	WT	6-8m	0.107053			22.1034	35.5362			21.9361	31.6524			25.6762	36.9343			18.5746	25.8779			0.263158	0.217391			0.222222	0.2			0.25	0.205882			0.263158	0.285714			1.14417	1.21188			0.906058	0.936974			0 (WT)	1.14417	0.906058
	VIS	WT	6-8m	0.0941715			17.7124	30.4949			21.7036	34.4716			22.4104	30.2234			17.6429	39.9189			0.272727	0.222222			0.222222	0.2			0.263158	0.230769			0.277778	0.290323			1.23896	0.842897			0.881676	1.10052			0 (WT)	1.23896	0.881676
	VIS	WT	6-8m	0.0785066			25.073	30.5463			11.4165	29.011			20.174	35.2066			19.4739	39.1041			0.272727	0.230769			0.222222	0.2			0.277778	0.230769			0.277778	0.3			1.19834	1.09678			0.909089	0.946886			0 (WT)	1.19834	0.909089
	VIS	APP	6-8m	0.0804347			24.2065	31.6409			18.6087	37.8811			19.2299	34.0006			18.6724	30.7905			0.30303	0.230769			0.222222	0.2			0.277778	0.230769			0.285714	0.3			1.00538	1.13402			0.968387	0.99059			0 (WT)	1.00538	0.968387
	VIS	APP	6-8m	0.112234			21.0261	32.3745			19.9619	28.9433			33.3978	32.0966			20.2942	35.9697			0.30303	0.230769			0.222222	0.2			0.3	0.230769			0.285714	0.304348			0.832741	1.30327			0.979539	0.932333			0 (WT)	0.832741	0.979539
	VIS	APP	6-8m	0.125709			20.5255	27.6132			18.752	22.2519			32.251	31.7563			15.0416	31.696			0.3125	0.230769			0.225806	0.217391			0.3125	0.25			0.290323	0.32			0.812431	1.09678			1.0937	0.935106			0 (WT)	0.812431	1.0937
	VIS	APP	6-8m	0.17348			18.5328	31.3108			21.1486	27.4183			29.6568	37.7635			20.4684	25.6198			0.3125	0.230769			0.238095	0.222222			0.3125	0.26087			0.290323	0.32			0.758269	1.14417			1.03737	1.17896			0 (WT)	0.758269	1.03737
	VIS	APP	6-8m	0.0971771			16.9383	33.2749			19.136	25.5071			49.5796	30.2099			18.4379	22.2245			0.315789	0.230769			0.238095	0.222222			0.315789	0.266667			0.333333	0.32			1.03585	1.29312			1.01837	1.16796			0 (WT)	1.03585	1.01837
	VIS	APP	6-8m	0.142723			24.2271	32.4609			20.266	22.1934			35.8165	41.1196			20.4005	33.1709			0.315789	0.235294			0.238095	0.222222			0.333333	0.277778			0.333333	0.32			0.700721	1.48269			1.16484	1.12384			0 (WT)	0.700721	1.16484
	VIS	APP	6-8m	0.176503			30.9444	34.779			19.0998	15.8566			40.6026	36.8766			19.6754	26.6885			0.333333	0.235294			0.238095	0.222222			0.333333	0.282609			0.333333	0.322581			0.558546	1.56731			1.09424	1.01847			0 (WT)	0.558546	1.09424
	VIS	APP	6-8m	0.0833883			15.0521	32.9708			19.1185	3.40502			33.638	23.5149			18.293	24.2243			0.363636	0.235294			0.25	0.222222			0.333333	0.285714			0.347826	0.322581			0.781964	1.56393			0.992491	1.04209			0 (WT)	0.781964	0.992491
	RSC	WT	3-4m	0.101841			19.7683	12.9621			14.2563	22.5916			37.0311	33.2805			28.0382	33.9233			0.363636	0.235294			0.25	0.233333			0.363636	0.304348			0.347826	0.322581			0.585627	1.44883			1.11964	1.04401			0 (WT)	0.585627	1.11964
	RSC	WT	3-4m	0.0913358			18.8577	25.1884			19.4617	23.6791			34.0995	24.9084			22.7955	28.5386			0.363636	0.238095			0.25	0.233333			0.363636	0.333333			0.354839	0.333333			0.880133	1.44206			0.965396	1.05735			0 (WT)	0.880133	0.965396
	RSC	WT	3-4m	0.176942			18.6668	52.0531			15.2585	32.0517			34.4055	33.4299			34.3177	26.0582			0.363636	0.23913			0.259259	0.235294			0.368421	0.333333			0.354839	0.333333			1.13063	1.60455			1.00879	1.03785			0 (WT)	1.13063	1.00879
	RSC	WT	3-4m	0.0530357			35.2973	22.3181			14.1327	26.9565			40.1234	27.0825			25.6233	40.3029			0.363636	0.25			0.263158	0.235294			0.375	0.346154			0.357143	0.333333			1.38452	1.63163			0.943846	1.03662			0 (WT)	1.38452	0.943846
	RSC	WT	3-4m	0.0644707			46.016	27.1115			25.0368	38.7647			28.2429	33.8782			23.8756	19.4024			0.363636	0.26087			0.263158	0.238095			0.388889	0.352941			0.380952	0.333333			1.49961	1.58762			0.943239	1.07726			0 (WT)	1.49961	0.943239
	RSC	APP	3-4m	0.126491			34.1683	21.3341			19.7324	32.4598			33.2169	30.4066			16.8137	28.0992			0.368421	0.264706			0.277778	0.238095			0.393939	0.352941			0.387097	0.333333			0.609323	1.3879			1.37058	1.16081			0 (WT)	0.609323	1.37058
	RSC	APP	3-4m	0.179514			44.8685	33.3301			7.61926	47.726			27.3355	19.4546			16.953	28.153			0.368421	0.264706			0.277778	0.238095			0.393939	0.375			0.387097	0.333333			0.734573	1.48269			1.35582	1.03756			0 (WT)	0.734573	1.35582
	RSC	APP	3-4m	0.093965			31.7795	27.7955			3.21426	35.2377			32.4735	23.0232			27.7495	25.3057			0.368421	0.264706			0.277778	0.238095			0.4	0.382353			0.388889	0.333333			1.46576	1.31004			0.86545	1.15372			0 (WT)	1.46576	0.86545
	RSC	APP	3-4m	0.166816			53.3125	17.9034			19.0926	35.1484			29.8442	25.8749			18.7378	33.1268			0.375	0.264706			0.290323	0.24			0.4	0.382353			0.388889	0.352941			1.38113	1.41498			0.925432	1.07299			0 (WT)	1.38113	0.925432
	RSC	APP	3-4m	0.271535			29.2804	26.691			19.0513	32.5354			32.7578	29.3493			20.1651	34.7057			0.388889	0.264706			0.290323	0.25			0.409091	0.384615			0.388889	0.354839			0.788735	1.38452			1.13525	1.04409			0 (WT)	0.788735	1.13525
	RSC	APP	3-4m	0.171118			28.2618	28.8795			19.2653	27.5446			18.9404	26.7919			20.7934	36.2513			0.388889	0.266667			0.296296	0.258065			0.424242	0.384615			0.391304	0.354839			0.612708	1.42514			1.14292	1.14171			0 (WT)	0.612708	1.14292
	RSC	WT	6-8m	0.14558			36.3398	32.5501			32.1539	32.1187			19.6151	27.8346			22.1226	29.4782			0.388889	0.266667			0.296296	0.258065			0.424242	0.384615			0.391304	0.357143			0.964761	1.61471			0.98764	1.0235			0 (WT)	0.964761	0.98764
	RSC	WT	6-8m	0.119343			33.7785	23.665			30.6801	31.4099			17.5367	36.0479			21.5091	34.4562			0.388889	0.269231			0.315789	0.26087			0.4375	0.4			0.391304	0.380952			1.12048	1.58424			1.04482	1.01851			0 (WT)	1.12048	1.04482
	RSC	WT	6-8m	0.147176			37.7008	21.9023			29.1205	33.6896			58.9721	37.6046			12.8892	30.6282			0.388889	0.269231			0.333333	0.26087			0.4375	0.423077			0.407407	0.387097			0.951221	1.42852			1.05349	0.837181			0 (WT)	0.951221	1.05349
	RSC	WT	6-8m	0.109597			38.2964	28.3597			21.3014	32.2312			22.2431	26.6176			20.4518	26.9976			0.388889	0.269231			0.333333	0.26087			0.4375	0.423077			0.416667	0.388889			0.995228	0.538235			0.936031	1.18585			0 (WT)	0.995228	0.936031
	RSC	WT	6-8m	0.175595			33.7835	40.0723			27.6685	32.4462			23.4611	34.6649			21.3583	22.9195			0.388889	0.269231			0.333333	0.26087			0.4375	0.428571			0.419355	0.388889			1.21188	1.37775			0.949789	0.875864			0 (WT)	1.21188	0.949789
	RSC	WT	6-8m	0.211999			31.9031	33.0484			22.3018	29.6117			19.4154	24.122			20.2624	44.4899			0.393939	0.277778			0.333333	0.266667			0.454545	0.434783			0.419355	0.391304			1.42175	0.927525			0.908366	1.00192			0 (WT)	1.42175	0.908366
	RSC	WT	6-8m	0.0832168			32.3264	31.9871			19.7626	29.9972			15.6729	30.4366			37.8384	53.1489			0.393939	0.282609			0.333333	0.266667			0.454545	0.441176			0.419355	0.4			1.41498	1.26942			0.931466	0.817341			0 (WT)	1.41498	0.931466
	RSC	APP	6-8m	0.168266			46.0758	29.6823			15.2951	18.8208			26.3808	32.326			22.1254	30.9752			0.393939	0.282609			0.333333	0.266667			0.484848	0.441176			0.419355	0.4			1.25927	0.690566			0.945509	1.03771			0 (WT)	1.25927	0.945509
	RSC	APP	6-8m	0.213727			32.8454	39.4232			34.2727	31.2326			26.8895	15.3799			25.9039	25.9417			0.393939	0.282609			0.333333	0.277778			0.484848	0.441176			0.419355	0.4			1.41498	0.78535			0.924927	0.972904			0 (WT)	1.41498	0.924927
	RSC	APP	6-8m	0.2229			30.4584	28.7291			29.5182	27.773			21.3869	29.4573			20.1515	43.0793			0.4	0.285714			0.347826	0.285714			0.5	0.441176			0.421053	0.4			1.0697	0.907214			1.03412	0.9771			0 (WT)	1.0697	1.03412
	RSC	APP	6-8m	0.231649			37.7518	35.5452			25.1731	45.929			37.4027	35.0248			33.6598	26.5144			0.4	0.294118			0.354839	0.285714			0.5	0.456522			0.421053	0.4			1.42175	1.16448			0.932671	0.936231			0 (WT)	1.42175	0.932671
	RSC	APP	6-8m	0.171782			37.5103	27.8354			26.1583	31.5607			36.3546	26.7813			34.0572	45.1982			0.4	0.304348			0.354839	0.285714			0.5	0.461538			0.428571	0.4			1.12048	0.897059			0.952316	0.948396			0 (WT)	1.12048	0.952316
	RSC	APP	6-8m	0.225309			46.7833	33.6841			24.8786	39.9706			37.4218	28.5576			46.3637	41.8316			0.4	0.304348			0.357143	0.290323			0.5	0.461538			0.444444	0.4			1.10355	1.39806			1.00668	0.857431			0 (WT)	1.10355	1.00668
	RSC	APP	6-8m	0.31127			31.8341	30.1706			23.5783	32.9191			27.829	31.3199			32.0435	28.6283			0.4	0.304348			0.357143	0.290323			0.5	0.461538			0.444444	0.4			1.06293	1.18141			1.02488	0.918501			0 (WT)	1.06293	1.02488
	RSC	APP	6-8m	0.167498			34.0498	33.8346			28.1394	29.2777			38.3569	26.4946			38.2494	31.9988			0.4	0.304348			0.368421	0.290323			0.5	0.461538			0.444444	0.419355			0.92414	1.02231			1.04749	0.934422			0 (WT)	0.92414	1.04749
	SS	WT	3-4m	0.0933127			29.9501	32.4281			41.8848	39.1106			34.5676	21.7857			45.0122	19.1393			0.409091	0.307692			0.368421	0.3			0.5	0.461538			0.444444	0.428571			0.951221	1.33374			1.07591	0.860278			0 (WT)	0.951221	1.07591
	SS	WT	3-4m	0.0668589			28.7392	31.234			23.3743	32.314			41.2473	27.3768			37.19	29.4571			0.409091	0.307692			0.37037	0.304348			0.5	0.470588			0.451613	0.428571			0.751498	1.06632			1.232	0.871057			0 (WT)	0.751498	1.232
	SS	WT	3-4m	0.112646			31.9208	23.3965			24.5551	25.5302			34.5682	35.4349			21.6926	30.638			0.409091	0.307692			0.37037	0.304348			0.5	0.47619			0.451613	0.428571			1.39467	0.981687			0.916123	0.885332			0 (WT)	1.39467	0.916123
	SS	WT	3-4m	0.0428743			33.5689	31.4649			28.0222	31.6241			32.0378	29.035			39.2462	40.3772			0.409091	0.307692			0.375	0.322581			0.545455	0.5			0.473684	0.433333			0.406215	1.27619			1.1442	0.843052			0 (WT)	0.406215	1.1442
	SS	WT	3-4m	0.0619863			35.4361	33.0594			30.284	15.9214			33.6036	30.4616			32.7291	25.823			0.409091	0.307692			0.375	0.322581			0.545455	0.5			0.473684	0.433333			1.01554	0.687181			1.09953	0.892383			0 (WT)	1.01554	1.09953
	SS	APP	3-4m	0.088878			40.8614	33.2643			25.2233	29.4237			22.0931	0			35.4554	23.0009			0.421053	0.3125			0.375	0.322581			0.545455	0.5			0.473684	0.433333			0.555161	0.639789			0.885385	1.08354			0 (WT)	0.555161	0.885385
	SS	APP	3-4m	0.101119			35.2738	29.0591			23.7111	41.9718			27.1521	0			32.823	28.0268			0.421053	0.3125			0.375	0.333333			0.55	0.52381			0.47619	0.433333			0.839512	0.589012			1.07143	0.948568			0 (WT)	0.839512	1.07143
	SS	APP	3-4m	0.074192			38.8069	30.9415			33.8602	26.9713			21.7057	31.6971			26.0307	24.7988			0.424242	0.323529			0.375	0.333333			0.555556	0.52381			0.47619	0.44			0.27081	1.12048			1.1872	0.792812			0 (WT)	0.27081	1.1872
	SS	APP	3-4m	0.123218			7.80474	30.5139			28.7395	32.5767			22.1448	44.7912			28.1291	21.1298			0.424242	0.323529			0.380952	0.333333			0.555556	0.52381			0.47619	0.444444			0.91737	1.26942			1.08779	0.8359			0 (WT)	0.91737	1.08779
	SS	APP	3-4m	0.162509			30.0699	11.2411			25.8345	29.4818			18.4979	46.521			11.6793	24.9953			0.424242	0.323529			0.387097	0.333333			0.555556	0.533333			0.47619	0.444444				1.27281				0.774314			<2.5	0.331743	1.21401
	SS	APP	3-4m	0.202465			5.47303	35.9293			9.07208	31.6571			23.2117	35.9589			28.4542	22.7644			0.424242	0.326087			0.387097	0.333333			0.5625	0.533333			0.478261	0.444444				1.22542				0.840117			<2.5	1.28296	0.89682
	SS	WT	6-8m	0.0986399			33.6122	20.8285			24.13	32.1082			28.9154	47.1359			34.432	39.3069			0.424242	0.333333			0.388889	0.333333			0.5625	0.538462			0.478261	0.444444				0.517925				1.11866			<2.5	1.21188	0.890045
	SS	WT	6-8m	0.104728			33.744	32.9962			27.7284	26.9762			23.0046	29.2212			26.3575	26.5368			0.424242	0.333333			0.388889	0.347826			0.5625	0.538462			0.478261	0.451613				0.348668				1.1483			<2.5	0.67364	1.1403
	SS	WT	6-8m	0.0907748			16.1088	22.406			25.7297	39.4196			24.2585	27.5737			29.1331	26.1679			0.4375	0.333333			0.388889	0.354839			0.578947	0.538462			0.483871	0.451613				0.243729				1.32684			<2.5	0.802275	1.0574
	SS	WT	6-8m	0.0914042			21.5652	9.42715			28.6211	38.2127			26.1314	34.8035			12.2609	26.4835			0.4375	0.346154			0.407407	0.354839			0.578947	0.538462			0.483871	0.464286				0.328357				1.09446			<2.5	1.03923	0.947033
	SS	WT	6-8m	0.126499			19.9658	19.2504			24.0422	17.9038			19.9117	47.8441			21.225	27.9682			0.4375	0.346154			0.416667	0.354839			0.6	0.538462			0.5	0.466667				0.629634				0.854628			<2.5	1.08324	0.974337
	SS	WT	6-8m	0.0796703			17.5115	28.5638			32.6342	31.6318			26.3381	35.7949			30.0815	23.007			0.444444	0.346154			0.416667	0.354839			0.611111	0.545455			0.5	0.466667				0.27758				1.12753			<2.5	1.26604	0.830924
	SS	WT	6-8m	0.0746637			15.1269	28.3459			22.4677	33.2311			19.5468	32.119			36.2774	26.5424			0.444444	0.347826			0.419355	0.354839			0.625	0.545455			0.5	0.466667				0.737958				1.10287			<2.5	1.11371	0.9101
	SS	APP	6-8m	0.110634			12.2809	23.8366			26.7954	28.8703			22.0668	36.7478			12.1574	31.9372			0.444444	0.347826			0.419355	0.357143			0.625	0.555556			0.5	0.466667				0.450222				1.15503			<2.5	1.35067	0.903951
	SS	APP	6-8m	0.083927			30.6955	11.0674			25.762	40.9571			24.8757	40.3758			19.9521	29.4906			0.45	0.357143			0.421053	0.366667			0.631579	0.555556			0.5	0.466667				0.514539				1.10019			<2.5	1.26265	0.928898
	SS	APP	6-8m	0.109511			22.2053	27.255			26.6988	35.4486			23.6325	30.09			39.1633	15.1776			0.454545	0.363636			0.421053	0.380952			0.65	0.555556			0.5	0.47619				0.456992				1.03751			<2.5	0.517925	1.11866
	SS	APP	6-8m	0.132662			8.86485	32.0874			22.2876	42.5152			28.352	36.9731			19.1784	19.0139			0.454545	0.375			0.421053	0.380952			0.65	0.555556			0.5	0.478261				0.524695				1.06833			<2.5	0.348668	1.1483
	SS	APP	6-8m	0.103845			22.9074	26.703			22.9711	24.49			54.0609	41.7245			37.6695	49.5902			0.454545	0.375			0.421053	0.380952			0.65	0.571429			0.5	0.478261				0.453607				1.05421			<2.5	0.243729	1.32684
	SS	APP	6-8m	0.122876			16.6535	27.9476			24.7277	47.2949			19.888	31.5774			34.5949	34.4212			0.454545	0.380952			0.421053	0.387097			0.666667	0.571429			0.5	0.483871				0.220033				1.29385			<2.5	0.328357	1.09446
	SS	APP	6-8m	0.24432			32.3826	34.358			10.2203	23.0802			17.7719	34.7262			17.4285	47.5648			0.454545	0.382353			0.428571	0.387097			0.666667	0.571429			0.5	0.483871				0.863208				1.01773			<2.5	0.629634	0.854628
	SS	APP	6-8m	0.166965			23.6537	28.6344			25.7233	25.9331			27.1662	26.6564			31.8901	32.4584			0.473684	0.382353			0.434783	0.387097			0.666667	0.576923			0.5	0.483871				0.724417				1.00683			<2.5	0.27758	1.12753
	MO	WT	3-4m	0.0588855			18.4496	27.7027			24.5073	10.314			35.1189	33.6996			26.0812	5.73989			0.473684	0.384615			0.434783	0.387097			0.666667	0.576923			0.5	0.483871				1.22203				0.955511			<2.5	0.737958	1.10287
	MO	WT	3-4m	0.0401023			19.2106	29.6588			23.1588	19.9912			24.9367	33.5854			39.5602	36.7376			0.484848	0.384615			0.444444	0.387097			0.666667	0.586957			0.5	0.5				1.37436				1.00283			<2.5	0.450222	1.15503
	MO	WT	3-4m	0.0680329			21.2434	37.1971			19.42	25.1479			19.71	31.8529			27.1173	21.7688			0.484848	0.384615			0.444444	0.387097			0.666667	0.586957			0.5	0.5				0.890289				1.12562			<2.5	0.514539	1.10019
	MO	WT	3-4m	0.0245178			29.9032	32.7026			29.0074	26.0621			24.0976	30.6617			37.2214	44.3186			0.5	0.384615			0.444444	0.387097			0.666667	0.588235			0.5	0.5				1.54362				1.01406			<2.5	0.456992	1.03751
	MO	WT	3-4m	0.0347437			28.5724	28.8963			31.5145	12.9704			59.5314	31.1027			31.842	23.4639			0.5	0.384615			0.444444	0.388889			0.684211	0.590909			0.518519	0.5				1.27958				1.02937			<2.5	0.524695	1.06833
	MO	APP	3-4m	0.0385016			14.1371	42.5748			25.8439	20.4766			35.1282	31.4345			31.1503	26.2775			0.5	0.384615			0.444444	0.388889			0.684211	0.590909			0.521739	0.521739				1.16787				1.05669			<2.5	1.33374	0.860278
	MO	APP	3-4m	0.0475845			28.3863	28.5508			14.1394	29.5333			26.0841	33.3195			23.8468	32.7766			0.5	0.384615			0.444444	0.391304			0.684211	0.6			0.521739	0.52381				1.02569				1.08072			<2.5	1.06632	0.871057
	MO	APP	3-4m	0.0453987			22.6486	33.9459			42.5988	50.5924			24.093	29.09			22.2135	32.3561			0.5	0.384615			0.451613	0.391304			0.6875	0.6			0.521739	0.52381				1.49623				0.991986			<2.5	0.981687	0.885332
	MO	APP	3-4m	0.0749195			24.7455	23.4977			21.8686	24.6178			28.2737	35.3326			26.7734	28.3698			0.5	0.384615			0.451613	0.391304			0.6875	0.611111			0.521739	0.52381				1.42852				1.05339			<2.5	1.27619	0.843052
	MO	APP	3-4m	0.100801			17.7655	28.4128			17.9654	41.3111			8.48393	28.3566			32.8798	10.1415			0.5	0.391304			0.473684	0.391304			0.69697	0.615385			0.521739	0.52381				1.46576				1.0153			<2.5	0.687181	0.892383
	MO	APP	3-4m	0.0858024			20.2537	28.8958			34.3088	49.4218			22.8119	32.3701			28.9428	21.8881			0.5	0.391304			0.473684	0.391304			0.7	0.615385			0.521739	0.52381				1.3202				1.06557			<2.5	0.639789	1.08354
	MO	WT	6-8m	0.0465205			24.1704	32.0596			41.023	47.7986			24.0881	33.0286			37.4736	6.13702			0.5	0.391304			0.473684	0.392857			0.722222	0.615385			0.526316	0.529412				1.35067				1.0283			<2.5	0.589012	0.948568
	MO	WT	6-8m	0.060285			20.3232	24.0664			31.111	33.7858			46.4041	34.4566			20.4686	22.7193			0.5	0.4			0.47619	0.392857			0.722222	0.615385			0.526316	0.533333				1.34728				0.982918			<2.5	1.12048	0.792812
	MO	WT	6-8m	0.0501103			32.2168	29.6231			14.05	21.4943			18.3994	30.9764			29.7621	32.4091			0.5	0.409091			0.47619	0.392857			0.727273	0.615385			0.526316	0.533333				1.18479				0.903816			<2.5	1.26942	0.8359
	MO	WT	6-8m	0.0538414			20.3816	26.1901			21.9768	40.5874			25.0155	26.687			54.2938	25.9694			0.5	0.409091			0.47619	0.4			0.8	0.615385			0.526316	0.555556				1.01215				1.04376			<2.5	1.27281	0.774314
	MO	WT	6-8m	0.056554			21.8908	31.1778			30.3127	32.186			16.4502	31.743			29.7968	31.9778			0.5	0.409091			0.47619	0.4			0.8	0.619048			0.548387	0.555556				0.971532				1.15156			<2.5	1.22542	0.840117
	MO	WT	6-8m	0.049941			24.1432	30.9027			27.9001	57.0619			19.4011	39.5988			23.6038	25.9673			0.5	0.411765			0.47619	0.4			0.8	0.619048			0.555556	0.555556				1.09001				1.04665			<2.5	1.58424	0.900442
	MO	WT	6-8m	0.041448			24.6269	28.2443			28.221	45.3939			18.9563	39.2519			40.7392	23.9448			0.5	0.411765			0.478261	0.4			0.8	0.619048			0.555556	0.555556				1.66887				0.945923			<2.5	1.23219	0.867865
	MO	APP	6-8m	0.0383935			21.9145	25.02			28.3537	35.0319			32.586	28.565			35.6662	34.5044			0.515152	0.411765			0.478261	0.4			0.8	0.619048			0.555556	0.555556				1.36421				0.899175			<2.5	1.33374	0.870277
	MO	APP	6-8m	0.0402192			26.9062	26.3325			25.6001	34.831			16.997	31.0812			30.5692	27.7104			0.515152	0.413043			0.478261	0.4			0.8125	0.630435			0.555556	0.555556				1.55377				1.02025			<2.5	1.02908	0.936375
	MO	APP	6-8m	0.0500017			21.0264	27.9495			18.954	35.0566			21.5882	35.7023			28.634	25.2357			0.526316	0.413043			0.478261	0.411765			0.8125	0.630435			0.555556	0.56				1.36082				1.00485			<2.5	1.20849	0.939166
	MO	APP	6-8m	0.0968033			23.7258	26.1346			27.1622	15.4327			30.3167	30.1603			16.3928	18.8091			0.545455	0.413043			0.481481	0.411765			0.857143	0.630435			0.555556	0.566667				1.44883				0.994926			<2.5	1.23896	0.849828
	MO	APP	6-8m	0.110447			19.9622	26.6231			25.1995	32.4105			22.4415	34.5948			33.7162	33.4546			0.545455	0.413043			0.481481	0.411765			0.857143	0.636364			0.555556	0.571429				1.547				0.97254			<2.5	1.0934	0.989792
	MO	APP	6-8m	0.0679813			11.3479	24.1648			26.8479	38.1414			30.3576	33.1113			26.7497	21.0983			0.545455	0.423077			0.483871	0.411765			0.888889	0.636364			0.555556	0.571429				1.046				1.23031			<2.5	1.18141	0.893532
	MO	APP	6-8m	0.10892			13.1298	18.0712			19.0805	14.5633			33.5207	34.7235			30.475	30.9524			0.545455	0.423077			0.483871	0.411765			0.888889	0.642857			0.565217	0.571429				0.951221				0.914087			<2.5	1.3202	1.05299
	MO	APP	6-8m	0.088316			40.4472	32.3634			24.559	11.8718			40.6231	34.8007			26.9741	22.4211			0.55	0.423077			0.5	0.419355			0.944444	0.666667			0.571429	0.571429				0.91737				1.03736			<2.5	1.11709	0.957807
							39.9723	13.7912			17.7926	46.8371			30.8478	34.8715			23.643	26.1318			0.55	0.428571			0.5	0.419355			1	0.666667			0.571429	0.580645				1.45899				0.956308			<2.5	1.50977	0.979445
							22.307	29.3432			19.7093	36.0041			36.0239	32.1506			22.9643	18.4966			0.55	0.428571			0.5	0.419355			1	0.666667			0.571429	0.580645				1.35405				1.01448			<2.5	1.52331	0.98396
							21.5719	27.807			18.08	25.2349			31.2899	42.4824			15.8916	24.0285			0.55	0.428571			0.5	0.419355			1	0.666667			0.571429	0.588235				1.34051				1.01037			<2.5	0.629634	1.21837
							26.0305	25.3208			23.1959	22.9498			31.2611	52.7699			21.4922	45.6741			0.555556	0.428571			0.5	0.428571			1	0.666667			0.571429	0.6				1.10017				1.00167			<2.5	1.27619	1.06566
							19.0723	33.0539			19.683	31.1789				30.9161			48.6576	40.8475			0.555556	0.428571			0.5	0.428571				0.666667			0.578947	0.6				1.61132				0.971706			<2.5	0.416371	0.90505
							20.3877	31.6749			21.5116	43.2946				25.3467			52.7071	34.5934			0.555556	0.434783			0.5	0.428571				0.666667			0.583333	0.6				0.812431				0.956684			<2.5	0.693951	1.19232
							28.2722	23.4088			26.1646	16.1476				24.0599			25.3429	39.1453			0.555556	0.434783			0.5	0.428571				0.681818			0.583333	0.6				1.61132				0.988521			<2.5	1.15771	0.993263
							21.3917	32.7204			22.6292	24.5501				33.5786			18.7918	44.712			0.555556	0.434783			0.5	0.433333				0.6875			0.583333	0.6				1.58424				0.999509			<2.5	1.19495	1.02344
							20.8143	30.7769			29.1512	34.8773				26.275			22.2481	40.6846			0.5625	0.4375			0.5	0.433333				0.6875			0.583333	0.6				1.31004				1.04518			<2.5	1.18479	1.02689
							25.3028	30.9407			16.2504	38.3401				41.966			28.9321	37.7439			0.5625	0.4375			0.5	0.433333				0.6875			0.583333	0.6				1.38452				0.991534			2.5-4.5	1.33713	0.823583
							24.4322	26.1215			24.0551	38.1584				37.9628			29.9531	26.9681			0.575758	0.441176			0.5	0.433333				0.692308			0.583333	0.607143				1.35744				1.02238			2.5-4.5	0.602553	1.05733
							26.3855	33.07			27.2108	28.991				40.9928			16.1309	36.8856			0.575758	0.441176			0.5	0.433333				0.692308			0.592593	0.607143				0.934295				1.02788			2.5-4.5	1.11709	1.06173
							20.4908	22.5541			25.4562	37.3166				32.138			13.9034	26.1799			0.578947	0.444444			0.5	0.434783				0.692308			0.608696	0.611111				1.06293				1.08061			2.5-4.5	1.04262	1.0356
							30.5764	26.4003			28.034	18.8015				36.829			25.28	37.0115			0.578947	0.454545			0.5	0.44				0.692308			0.608696	0.612903				1.40483				0.974258			2.5-4.5	1.21188	0.936974
							1.63102	29.3435			25.5601	29.8812				42.0251			19.1446	36.8432			0.590909	0.456522			0.5	0.44				0.692308			0.611111	0.619048				1.44545				0.947735			2.5-4.5	0.842897	1.10052
							2.22958	26.1759			17.4844	23.5826				28.7415			23.2088	36.5206			0.590909	0.461538			0.5	0.44				0.695652			0.612903	0.619048				1.15433				1.01666			2.5-4.5	1.09678	0.946886
							19.2115	21.6363			21.8401	26.3202				31.5092			23.542	33.0663			0.6	0.461538			0.516129	0.444444				0.714286			0.619048	0.619048				1.34728				1.02591			2.5-4.5	1.13402	0.99059
							12.5777	29.8813			20.8064	25.6599				20.9267			25.7611	37.449			0.6	0.461538			0.516129	0.444444				0.714286			0.619048	0.619048				1.15094				1.04554			2.5-4.5	1.30327	0.932333
							11.0993	39.6791			60.5967	29.0395				35.0383			22.3277	38.4721			0.606061	0.466667			0.516129	0.444444				0.714286			0.619048	0.642857				1.3439				1.04964			2.5-4.5	1.09678	0.935106
							19.9861	40.0822			35.9505	35.3332				26.6729			8.31975	34.7733			0.611111	0.466667			0.518519	0.444444				0.717391			0.619048	0.647059				1.09678				1.00946			2.5-4.5	0.453607	1.05421
							26.5601	34.5677			31.321	34.023				25.105			21.9974	24.8288			0.611111	0.466667			0.521739	0.444444				0.722222			0.625	0.666667				1.55716				1.03697			2.5-4.5	0.220033	1.29385
							12.8205	39.179			21.0975	37.5875				26.3575			21.405	20.9446			0.611111	0.470588			0.521739	0.444444				0.722222			0.625	0.666667				1.62825				1.00002			2.5-4.5	0.863208	1.01773
							15.4518	43.226			25.2761	21.9252				40.5024			20.5563	23.7946			0.611111	0.470588			0.521739	0.444444				0.75			0.625	0.666667				1.43868				0.942837			2.5-4.5	0.724417	1.00683
							12.5933	38.7277			17.4337	40.0151				36.5025			7.8083	32.007			0.611111	0.470588			0.52381	0.451613				0.75			0.625	0.666667				1.50638				1.007			2.5-4.5	1.22203	0.955511
							17.1263	20.294			30.0339	31.1703				31.2607			18.5056	41.19			0.611111	0.470588			0.52381	0.451613				0.75			0.625	0.666667				1.53685				0.97905			2.5-4.5	1.37436	1.00283
							24.5446	29.1906			23.5471	9.02047				27.3895			19.5834	38.136			0.625	0.47619			0.52381	0.464286				0.769231			0.625	0.666667				1.58424				0.900442			2.5-4.5	0.890289	1.12562
							40.1589	0			30.9384	22.3391				40.0034			5.98091	26.5674			0.625	0.47619			0.526316	0.466667				0.772727			0.625	0.666667				1.23219				0.867865			2.5-4.5	1.54362	1.01406
							21.9245	38.9432			18.1313	29.2311				44.7962			14.9129	26.2238			0.625	0.478261			0.526316	0.466667				0.772727			0.62963	0.666667				1.33374				0.870277			2.5-4.5	1.27958	1.02937
							15.7702	33.5365			23.0338	6.13497				49.7013			39.3248	33.2608			0.625	0.5			0.548387	0.466667				0.777778			0.62963	0.666667				1.02908				0.936375			2.5-4.5	1.16787	1.05669
							19.4163	38.6271			30.9327	16.352				38.1281			63.7176	21.347			0.631579	0.5			0.548387	0.466667				0.777778			0.642857	0.666667				1.20849				0.939166			2.5-4.5	1.02569	1.08072
							23.7684	34.0092			25.1492	7.63222				30.8889			27.4911	26.7475			0.631579	0.5			0.548387	0.470588				0.777778			0.645161	0.666667				1.23896				0.849828			2.5-4.5	1.49623	0.991986
							18.1268	32.2456			15.3885	19.5439				30.7275			21.8413	17.1525			0.636364	0.5			0.548387	0.470588				0.782609			0.652174	0.677419				1.0934				0.989792			2.5-4.5	1.42852	1.05339
							29.1917	35.1029			12.6879	47.9624				33.5552			19.4559	35.1001			0.666667	0.5			0.555556	0.470588				0.785714			0.666667	0.677419				1.15433				0.929247			2.5-4.5	1.46576	1.0153
							28.3666	39.4759			13.853	47.5242				29.0783			21.5371	23.6835			0.666667	0.5			0.555556	0.470588				0.785714			0.666667	0.678571				1.29989				0.854932			2.5-4.5	1.3202	1.06557
							27.2396	40.9117			28.5053	12.5643				31.3112			17.9165	21.9669			0.666667	0.5			0.555556	0.47619				0.8			0.666667	0.695652				1.32358				0.874536			2.5-4.5	1.35067	1.0283
							18.745	37.8621			17.039	23.4167				39.5935			22.6861	31.4124			0.7	0.5			0.555556	0.47619				0.8			0.666667	0.714286				1.42175				0.86417			2.5-4.5	1.34728	0.982918
							12.8772	34.481			16.8505	26.8935				30.5811			14.5176	27.0425			0.714286	0.5			0.555556	0.47619				0.8			0.666667	0.714286				1.38452				0.929049			2.5-4.5	1.18479	0.903816
							32.2076	35.6635			25.6066	12.5059				35.3245			19.5906	28.4938			0.714286	0.521739			0.565217	0.47619				0.8125			0.666667	0.714286				1.27958				0.974053			2.5-4.5	1.01215	1.04376
							27.6698	36.6163			21.0588	25.318				40.1103			19.8901	22.4355			0.714286	0.521739			0.565217	0.47619				0.8125			0.666667	0.72				1.42514				0.830234			2.5-4.5	0.971532	1.15156
							36.4519	35.5661			20.7127	29.4216				32.3749			19.7862	25.8259			0.714286	0.521739			0.565217	0.48				0.8125			0.666667	0.722222				1.37098				0.88052			2.5-4.5	1.09001	1.04665
							34.9413	28.4146			25.2714	23.3304				38.1627			20.0866	22.1676			0.722222	0.521739			0.565217	0.48				0.818182			0.666667	0.733333				1.43529				0.844844			2.5-4.5	1.66887	0.945923
							41.026	28.2921			28.1266	21.9173				34.8055			24.2779	30.4908			0.722222	0.521739			0.571429	0.48				0.818182			0.666667	0.73913				0.690566				1.03141			2.5-4.5	1.36421	0.899175
							32.3861	29.1329			17.9819	20.8575				29.7425			21.6285	30.8625			0.722222	0.52381			0.571429	0.483871				0.818182			0.666667	0.73913				1.35405				0.89299			2.5-4.5	1.55377	1.02025
							30.1741	36.6404			22.6449	37.3682				33.9234			22.2109	29.2019			0.736842	0.52381			0.571429	0.483871				0.818182			0.666667	0.73913				0.934295				0.976265			2.5-4.5	1.36082	1.00485
							31.2429	24.3223			22.6023	19.217				33.9224			22.2435	33.3005			0.736842	0.52381			0.571429	0.5				0.857143			0.666667	0.75				1.33036				1.05407			2.5-4.5	1.44883	0.994926
							18.3481	13.1939			15.7416	26.5859				34.1432			21.1467	34.6728			0.75	0.52381			0.571429	0.5				0.863636			0.666667	0.761905				1.45222				1.02616			2.5-4.5	1.547	0.97254
							25.2873	27.674			14.8828	21.8348				36.3744			21.114	40.252			0.777778	0.52381			0.571429	0.5				0.863636			0.666667	0.782609				1.44883				1.11267			2.5-4.5	0.65333	1.17809
							27.4926	36.9962			21.2841	30.1853				37.6532			41.0743	46.4554			0.8	0.529412			0.571429	0.5				0.866667			0.666667	0.785714				1.48607				1.06196			2.5-4.5	0.328357	0.955627
							32.6264	30.1003			13.5664	22.6609				27.0709			41.2256	29.6939			0.8	0.529412			0.578947	0.5				0.875			0.666667	0.809524				1.26265				1.17163			2.5-4.5	0.341898	1.267
							46.8814	30.3469			25.2111	11.3868				27.5899			23.7326	47.5165			0.833333	0.533333			0.578947	0.5				0.9375			0.666667	0.809524				1.39806				0.916393			2.5-4.5	0.619478	1.20684
							32.0663	22.4336			27.5513	28.7905							19.8368	29.5185			0.857143	0.538462			0.580645	0.5							0.695652	0.809524				1.42175				1.03739			2.5-4.5	0.988457	1.02961
							27.2942	46.5507			14.4306	25.9467							16.9755	24.2192			0.857143	0.538462			0.580645	0.516129							0.695652	0.826087				1.40144				1.09142			2.5-4.5	0.873363	1.17223
							31.4057	24.5852			16.4837	36.2808							4.13398	26.9297			0.857143	0.538462			0.583333	0.516129							0.703704	0.857143				1.41498				1.18885			2.5-4.5	0.690566	1.1957
							31.0363	34.5577			25.1261	27.8865							18.8326	44.2496			0.888889	0.538462			0.583333	0.516129							0.709677	0.904762				1.52669				1.0082			2.5-4.5	0.38929	1.2272
								38.5029			19.8213	22.2351							28.4554	41.2777				0.543478			0.592593	0.52							0.709677	0.904762				1.4793				1.0867			2.5-4.5	1.20511	1.03449
								24.2257			23.8893	26.3842							20.773					0.545455			0.592593	0.52							0.709677					1.08324				1.22951			2.5-4.5	0.765039	1.0122
								30.355			29.6831	24.3178							36.3616					0.555556			0.608696	0.52							0.714286					1.38113				1.07172			2.5-4.5	1.56393	0.956798
								35.0899			28.1458	23.0318							26.8534					0.5625			0.608696	0.521739							0.714286					1.43191				1.04766			2.5-4.5	0.717647	1.05853
								32.7287			27.4846	18.7535							20.6453					0.5625			0.608696	0.521739							0.736842					1.31681				1.04536			2.5-4.5	0.869978	1.02771
								35.5986			23.1895	32.8413							21.5042					0.565217			0.611111	0.521739							0.741935					1.36082				1.06556			2.5-4.5	1.20511	0.899039
								28.4295			28.89	24.1857							18.1458					0.571429			0.619048	0.521739							0.75					1.33713				1.04564			2.5-4.5	1.48946	0.847882
								30.277			14.9436	22.9438							19.9989					0.571429			0.625	0.52381							0.75					1.49961				0.992087			2.5-4.5	1.38113	0.892877
								31.0416			19.9321	44.7257							25.2926					0.571429			0.625	0.52381							0.75					0.765039				1.0122			2.5-4.5	0.903829	0.977422
								32.086			10.8582	35.8434							21.2845					0.586957			0.62963	0.529412							0.761905					1.56393				0.956798			2.5-4.5	1.14417	1.11672
								29.0268			17.6197	54.4148							21.7444					0.586957			0.62963	0.533333							0.777778					0.717647				1.05853			2.5-4.5	1.42852	0.837181
								29.1761			14.4266	45.2869							17.8717					0.588235			0.62963	0.533333							0.777778					0.869978				1.02771			2.5-4.5	0.538235	1.18585
								30.9429			24.7747	57.5443							13.9626					0.588235			0.62963	0.533333							0.777778					1.20511				0.899039			2.5-4.5	1.37775	0.875864
								37.5354			24.6631	57.0031							24.3901					0.590909			0.631579	0.533333							0.777778					1.48946				0.847882			2.5-4.5	0.927525	1.00192
								35.0022			24.2011	55.5947							19.2912					0.590909			0.642857	0.533333							0.777778					1.38113				0.892877			2.5-4.5	1.26942	0.817341
								34.5223			37.0483	36.743							21.1693					0.6			0.642857	0.533333							0.777778					0.903829				0.977422			2.5-4.5	0.690566	1.03771
								29.4957			15.1424	29.9575							17.0417					0.608696			0.642857	0.535714							0.789474					1.14417				1.11672			2.5-4.5	0.78535	0.972904
								31.993			27.7553	43.3633							21.0244					0.608696			0.645161	0.555556							0.814815					0.65333				1.17809			2.5-4.5	0.907214	0.9771
								21.8196			12.3672	26.6354							7.84795					0.608696			0.645161	0.555556							0.814815					0.328357				0.955627			2.5-4.5	1.16448	0.936231
								27.3286			24.9794	43.4983							26.4384					0.608696			0.652174	0.555556							0.826087					0.341898				1.267			2.5-4.5	0.897059	0.948396
								30.6119			26.1187	38.6116							22.4031					0.611111			0.652174	0.56							0.833333					0.619478				1.20684			2.5-4.5	1.39806	0.857431
								32.4733			14.8804	34.6042							14.733					0.611111			0.652174	0.56							0.833333					0.988457				1.02961			2.5-4.5	1.18141	0.918501
								30.1624			15.6564	38.0389							44.1118					0.611111			0.652174	0.565217							0.833333					0.873363				1.17223			2.5-4.5	1.02231	0.934422
								32.6007			21.2417	45.7837							18.5305					0.615385			0.652174	0.565217							0.833333					0.690566				1.1957			2.5-4.5	1.046	1.23031
								33.3056			30.7461	44.7812							17.217					0.615385			0.652174	0.566667							0.833333					0.38929				1.2272			2.5-4.5	0.951221	0.914087
								28.9254			35.5178	25.1397							19.3364					0.625			0.652174	0.566667							0.833333					1.20511				1.03449			2.5-4.5	0.91737	1.03736
								31.1782			31.0063	23.4575							19.3681					0.636364			0.666667	0.571429							0.869565					1.18141				0.893532			2.5-4.5	1.45899	0.956308
								28.9859			35.6291	43.724							11.6263					0.636364			0.666667	0.571429							0.869565					1.3202				1.05299			2.5-4.5	1.35405	1.01448
								27.3261			14.1889	43.7694							6.23948					0.642857			0.666667	0.571429							0.869565					1.11709				0.957807			2.5-4.5	1.34051	1.01037
								30.9352			22.166	45.7966							22.954					0.642857			0.666667	0.571429							0.869565					1.50977				0.979445			2.5-4.5	1.10017	1.00167
								38.1008			24.9753	23.3433							7.24897					0.642857			0.666667	0.571429							0.869565					1.52331				0.98396			2.5-4.5	1.61132	0.971706
								6.50418			29.6081	19.9497							21.5199					0.642857			0.666667	0.588235							0.875					0.629634				1.21837			2.5-4.5	0.812431	0.956684
								34.0996			26.5446	43.0279							23.367					0.642857			0.666667	0.6							0.888889					1.27619				1.06566			2.5-4.5	1.61132	0.988521
								23.9148			26.402	33.5632							15.2588					0.642857			0.666667	0.6							0.888889					0.416371				0.90505			2.5-4.5	1.58424	0.999509
								26.0669			29.4796	29.6407							17.119					0.652174			0.666667	0.6							0.894737					0.693951				1.19232			2.5-4.5	1.31004	1.04518
								41.1106			25.3206	26.8269							21.9883					0.652174			0.666667	0.6							0.913043					1.15771				0.993263			2.5-4.5	1.38452	0.991534
								45.8328			24.0478	19.8237							4.64424					0.666667			0.666667	0.6							0.913043					1.19495				1.02344			2.5-4.5	1.35744	1.02238
								38.2332			28.3907	34.1326							18.7685					0.666667			0.666667	0.6							0.913043					1.18479				1.02689			2.5-4.5	0.934295	1.02788
								38.8318			19.5831	32.4057							19.044					0.666667			0.677419	0.6							0.956522					1.16448				1.08368			2.5-4.5	1.06293	1.08061
								36.7153			21.2888	27.6911							18.0352					0.666667			0.677419	0.607143							1					1.11371				1.08587			2.5-4.5	1.40483	0.974258
								34.3528			22.9279	32.7695							9.28106					0.666667			0.695652	0.607143							1					1.44545				0.970951			2.5-4.5	1.44545	0.947735
								34.6218			18.1196	32.7659							17.1916					0.681818			0.695652	0.607143							1					0.633019				1.44049			2.5-4.5	1.15433	1.01666
								37.6367			11.3146	39.6495												0.681818			0.703704	0.607143												0.480688				1.39352			2.5-4.5	1.34728	1.02591
								33.7508			29.1255	33.4071												0.681818			0.703704	0.607143												0.460377				1.22689			2.5-4.5	1.15094	1.04554
								35.888			16.7233	36.7149												0.714286			0.703704	0.607143												1.40144				1.15176			2.5-4.5	1.3439	1.04964
								36.5533			30.8403	45.1337												0.714286			0.703704	0.608696												1.50977				1.09555			2.5-4.5	1.09678	1.00946
								29.8229			19.2539	30.9096												0.717391			0.709677	0.611111												1.36421				1.08851			2.5-4.5	1.55716	1.03697
								23.7108			18.5133	32.7187												0.717391			0.73913	0.619048												1.31681				1.17116			2.5-4.5	1.62825	1.00002
								26.0214			24.5479	10.7479												0.722222			0.740741	0.619048												1.38452				1.19322			2.5-4.5	1.43868	0.942837
								35.1178			32.0281	32.1865												0.722222			0.741935	0.619048												1.67564				1.07817			2.5-4.5	1.50638	1.007
								31.8986			22.8941	34.6776												0.727273			0.75	0.619048												0.744728				1.41352			2.5-4.5	1.53685	0.97905
								35.8859			17.9187	31.755												0.733333			0.75	0.619048												1.31004				0.96862			2.5-4.5	1.42175	1.05589
								29.4827			17.4932	21.63												0.75			0.777778	0.64												1.40144				1.13749			2.5-4.5	0.545006	1.25388
								42.0028			15.8831	25.9205												0.772727			0.777778	0.64												1.11032				1.16125			2.5-4.5	0.531465	1.13362
								32.4571			27.395	27.9422												0.772727			0.777778	0.642857												0.819201				1.15005			2.5-4.5	0.683796	1.31886
								33.3002			16.8599	28.1299												0.777778			0.777778	0.647059												1.37436				1.08535			2.5-4.5	0.866593	1.23557
								32.6367			27.6966	33.8716												0.777778			0.777778	0.647059												1.41837				1.08416			2.5-4.5	1.17464	1.16586
								33.3249			19.5267	17.2677												0.782609			0.777778	0.652174												1.1611				1.06718			2.5-4.5	1.34728	1.01695
								32.3558			25.1432	35.382												0.809524			0.782609	0.652174												1.51654				1.11092			2.5-4.5	1.41498	1.11527
								30.1306			18.1299	30.2365												0.8125			0.782609	0.666667												1.43529				1.16607			2.5-4.5	0.13879	5.97879
								23.5937			12.5836	32.8063												0.8125			0.785714	0.666667												1.45222				1.04912			2.5-4.5	1.22203	1.19614
								32.5454			20.7602	28.5991												0.818182			0.789474	0.666667												0.612708				1.21441			2.5-4.5	0.524695	1.22795
								32.278			19.3938	27.3579												0.818182			0.826087	0.666667												1.42175				1.05589			2.5-4.5	1.05616	1.07316
								32.5844			22.0415	23.5885												0.857143			0.826087	0.666667												0.545006				1.25388			2.5-4.5	1.35744	1.06554
								33.1025			18.4569	33.6014												0.863636			0.826087	0.666667												0.531465				1.13362			2.5-4.5	1.53346	0.991988
								29.3734			24.0276	28.1963												0.909091			0.826087	0.678571												0.683796				1.31886			2.5-4.5	1.48946	1.04638
								32.3381			23.0085	28.1086												0.909091			0.826087	0.68												0.866593				1.23557			2.5-4.5	1.47253	1.01465
											17.2529	38.9591															0.826087	0.714286												1.17464				1.16586			2.5-4.5	1.55716	1.08957
											26.831	31.2235															0.826087	0.714286												1.34728				1.01695			2.5-4.5	1.15094	1.08966
											24.297	33.8105															0.826087	0.714286												1.41498				1.11527			2.5-4.5	1.55377	0.981781
											0.57763	21.5102															0.826087	0.714286												0.13879				5.97879			2.5-4.5	1.4116	1.06442
											16.7057	35.7431															0.833333	0.714286												1.22203				1.19614			2.5-4.5	1.23896	1.09785
											11.946	32.0009															0.833333	0.714286												0.524695				1.22795			2.5-4.5	1.60455	1.00048
											18.2126	41.4506															0.869565	0.75												1.05616				1.07316			2.5-4.5	1.52331	0.940099
											27.8543	30.6888															0.869565	0.75												1.35744				1.06554			2.5-4.5	1.35744	1.05914
											27.2409	31.8213															0.869565	0.75												1.53346				0.991988			2.5-4.5	1.35405	1.15659
											17.9368	27.782															0.913043	0.761905												1.48946				1.04638			>4.5	1.15433	0.929247
											25.3741	30.1875															0.913043	0.761905												1.47253				1.01465			>4.5	1.29989	0.854932
											21.2658	27.5802															0.956522	0.764706												1.55716				1.08957			>4.5	1.32358	0.874536
												22.6987																0.785714												1.15094				1.08966			>4.5	1.42175	0.86417
																																								1.55377				0.981781			>4.5	1.38452	0.929049
																																								1.4116				1.06442			>4.5	1.27958	0.974053
																																								1.23896				1.09785			>4.5	1.42514	0.830234
																																								1.60455				1.00048			>4.5	1.37098	0.88052
																																								1.52331				0.940099			>4.5	1.43529	0.844844
																																								1.35744				1.05914			>4.5	0.690566	1.03141
																																								1.35405				1.15659			>4.5	1.35405	0.89299
																																															>4.5	0.934295	0.976265
																																															>4.5	1.33036	1.05407
																																															>4.5	1.45222	1.02616
																																															>4.5	1.44883	1.11267
																																															>4.5	1.48607	1.06196
																																															>4.5	1.26265	1.17163
																																															>4.5	1.39806	0.916393
																																															>4.5	1.42175	1.03739
																																															>4.5	1.40144	1.09142
																																															>4.5	1.41498	1.18885
																																															>4.5	1.52669	1.0082
																																															>4.5	1.4793	1.0867
																																															>4.5	1.08324	1.22951
																																															>4.5	1.38113	1.07172
																																															>4.5	1.43191	1.04766
																																															>4.5	1.31681	1.04536
																																															>4.5	1.36082	1.06556
																																															>4.5	1.33713	1.04564
																																															>4.5	1.49961	0.992087
																																															>4.5	1.14417	1.17896
																																															>4.5	1.29312	1.16796
																																															>4.5	1.48269	1.12384
																																															>4.5	1.56731	1.01847
																																															>4.5	1.56393	1.04209
																																															>4.5	1.44883	1.04401
																																															>4.5	1.44206	1.05735
																																															>4.5	1.60455	1.03785
																																															>4.5	1.63163	1.03662
																																															>4.5	1.58762	1.07726
																																															>4.5	1.3879	1.16081
																																															>4.5	1.48269	1.03756
																																															>4.5	1.31004	1.15372
																																															>4.5	1.41498	1.07299
																																															>4.5	1.38452	1.04409
																																															>4.5	1.42514	1.14171
																																															>4.5	1.61471	1.0235
																																															>4.5	1.58424	1.01851
																																															>4.5	1.16448	1.08368
																																															>4.5	1.11371	1.08587
																																															>4.5	1.44545	0.970951
																																															>4.5	0.633019	1.44049
																																															>4.5	0.480688	1.39352
																																															>4.5	0.460377	1.22689
																																															>4.5	1.40144	1.15176
																																															>4.5	1.50977	1.09555
																																															>4.5	1.36421	1.08851
																																															>4.5	1.31681	1.17116
																																															>4.5	1.38452	1.19322
																																															>4.5	1.67564	1.07817
																																															>4.5	0.744728	1.41352
																																															>4.5	1.31004	0.96862
																																															>4.5	1.40144	1.13749
																																															>4.5	1.11032	1.16125
																																															>4.5	0.819201	1.15005
																																															>4.5	1.37436	1.08535
																																															>4.5	1.41837	1.08416
																																															>4.5	1.1611	1.06718
																																															>4.5	1.51654	1.11092
																																															>4.5	1.43529	1.16607
																																															>4.5	1.45222	1.04912
																																															>4.5	0.612708	1.21441

## Sheet: FIG 2
Panel c	WT	APP		Panel d	WT	APP		Panel e	WT	APP		Panel e	WT	APP		Panel f	WT	APP		Panel f	WT	APP
	0.784158	0.369109			0.687172	0.401105		left	0.885214	0.864385		right	0.796095	0.757714		left	0.836707	0.507665		right	0.768438	0.812968
	0.817996	0.374553			0.761525	0.573143			0.891909	0.868105			0.804762	0.776286			0.858074	0.606805			0.852082	0.840047
	0.845178	0.456853			0.806185	0.580112			0.933566	0.875544			0.845619	0.829524			0.893969	0.655521			0.870134	0.957388
	0.87777	0.594059			0.846409	0.58674			0.972248	0.891165			0.846857	0.853048			0.896533	0.694835			0.881568	0.961601
	0.898477	0.631218			0.916022	0.65794			0.985637	0.892653			0.954571	0.861714			0.929865	0.728166			0.886382	0.987476
	0.90297	0.712871			0.942236	0.670718			0.998283	0.904555			1.01276	0.86419			0.934993	0.760643			0.88939	0.996502
	0.932515	0.719085			0.956906	0.69848			0.999771	0.909762			1.03505	0.891429			0.945249	0.845254			0.897815	1.05066
	1.06339	0.731089			0.968697	0.704879			1.02506	0.923152			1.05362	0.94219			0.950377	0.845254			1.01094	1.05608
	1.07723	0.776238			0.994878	0.789197			1.03771	0.925383			1.06724	0.964476			0.955505	0.850382			1.03501	1.07954
	1.12223	0.791878			1.02541	0.846409			1.04961	0.941005			1.09571	1.00162			0.998237	0.891405			1.04043	1.09399
	1.18609	0.816297			1.03013	0.874433			1.06672	0.943236			1.15514	1.00781			1.04353	0.914481			1.05006	1.11384
	1.23564	0.948875			1.05026	0.887222			1.0749	0.958114			1.16505	1.01524			1.06405	0.933283			1.09218	1.18906
	1.25635	1.01644			1.17127	0.916022			1.07937	0.969272			1.16752	1.04743			1.06832	0.964051			1.12407	1.29738
		1.16369			1.24767	0.928819				0.990101				1.08952			1.11447	1.0555			1.12648	1.43578
		1.20372			1.2749					0.990101				1.22324			1.20165				1.18605
		1.2198			1.32033					1.08904				1.34086			1.30848				1.28895

## Sheet: FIG 3
Panel b	WT	APP		Panel c	WT	APP		Panel d	WT_BOUT	WT_PLAQ	APP1_BOUT	APP1_PLAQ	APP2_BOUT	APP2_PLAQ	APP3_BOUT	APP3_PLAQ	APP4_BOUT	APP4_PLAQ	APP5_BOUT	APP5_PLAQ	APP6_BOUT	APP6_PLAQ	APP7_BOUT	APP7_PLAQ	APP8_BOUT	APP8_PLAQ		Panel e	WT	APP		Panel f	WT	APP		Panel g	WT	APP		Panel h	WT	APP		Panel j	GROUP	AUC	FREQ	AMP
	0.239545	0.252853			0.246286	0.164013			0.239545	0	0.611742	0.000118343	0.325097	0.000236686	0.252853	0.000295858	0.399242	0.000473373	0.316067	0.000650888	0.164013	0.000769231	0.270914	0.000946746	0.232212	0.00118343			0.11	0.0266667			0.299597	0.26883			0.07	0.193333			0.281086	0.306856			WT	-0.361715	0.652781	-0.570983
	0.240813	0.27584			0.267099	0.232212			0.240813	0	0.722438	0.000118343	0.385708	0.000236686	0.283574	0.000295858	0.481625	0.000473373	0.405337	0.000650888	0.24158	0.000769231	0.282443	0.000946746	0.30042	0.00118343			0.126667	0.0466667			0.303948	0.277843			0.0733333	0.196667			0.282341	0.309717			WT	0.478143	0.392344	0.596717
	0.244697	0.286249			0.297475	0.24158			0.244697	0	0.915503	0.000118343	0.406371	0.000236686	0.364692	0.000295858	0.505707	0.000473373	0.410032	0.000650888	0.273355	0.000769231	0.343067	0.000946746	0.304949	0.00118343			0.136667	0.05			0.304148	0.280156			0.11	0.223333			0.287761	0.312761			WT	-0.38693	-0.148563	-0.534355
	0.259781	0.313455			0.303424	0.270914			0.246286	0	0.354467	0.000177515	0.41376	0.000236686	0.367045	0.000295858	0.526778	0.000473373	0.417556	0.000650888	0.303424	0.000769231	0.392359	0.000946746	0.320518	0.00118343			0.163333	0.0566667			0.305145	0.28144			0.113333	0.296667			0.295117	0.337534			WT	-0.381775	-0.048395	-0.875793
	0.266161	0.316067			0.307524	0.273355			0.259781	0	0.355575	0.000177515	0.433463	0.000236686	0.421422	0.000295858	0.66374	0.000473373	0.500936	0.000650888	0.342406	0.000769231	0.401886	0.000946746	0.337138	0.00118343			0.173333	0.0666667			0.309541	0.28329			0.123333	0.296667			0.296201	0.339607			WT	-0.217541	0.111874	-0.0691562
	0.291754	0.325097			0.311737	0.282443			0.266161	0	0.417556	0.000177515	0.437631	0.000236686	0.429374	0.000295858			0.534197	0.000650888	0.3448	0.000769231	0.434592	0.000946746	0.339654	0.00118343			0.206667	0.0733333			0.315668	0.292123			0.14	0.32			0.301424	0.3407			WT	0.0732132	0.652781	-0.0515969
	0.299432	0.335646			0.333957	0.283574			0.267099	0	0.421422	0.000177515	0.44188	0.000236686	0.439745	0.000295858			0.541829	0.000650888	0.361219	0.000769231	0.469212	0.000946746	0.348763	0.00118343			0.216667	0.0833333			0.319469	0.292847			0.146667	0.34			0.305517	0.341433			WT	0.356914	0.412378	0.37107
	0.3017	0.340578			0.3448	0.30042			0.291754	0	0.437631	0.000177515	0.464424	0.000236686	0.44188	0.000295858			0.574667	0.000650888	0.377564	0.000769231	0.484187	0.000946746	0.364692	0.00118343			0.223333	0.1			0.319664	0.295862			0.166667	0.403333			0.30582	0.344632			WT	0.174948	0.151941	0.332461
	0.306489	0.354467			0.36314	0.303424			0.297475	0	0.459733	0.000177515	0.477833	0.000236686	0.452122	0.000295858			0.583508	0.000650888	0.408194	0.000769231	0.505707	0.000946746	0.427358	0.00118343			0.23	0.113333			0.320219	0.296827			0.24	0.403333			0.307837	0.345578			WT	-0.283204	0.232075	-0.301552
	0.307524	0.355575			0.371843	0.304949			0.299432	0	0.466806	0.000177515	0.480777	0.000236686	0.4741	0.000295858			0.6034	0.000650888	0.410032	0.000769231	0.55168	0.000946746	0.453839	0.00118343			0.25	0.14			0.321049	0.297622			0.253333	0.403333			0.309471	0.345583			WT	-0.250963	0.873151	-0.371745
	0.312808	0.364692			0.373062	0.314196			0.3017	0	0.481625	0.000177515	0.486256	0.000236686	0.479091	0.000295858			0.632133	0.000650888	0.41376	0.000769231			0.4741	0.00118343			0.253333	0.14			0.322509	0.298552			0.263333	0.42			0.312386	0.347592			WT	-0.281809	0.292176	-0.434499
	0.316067	0.367045			0.375112	0.320518			0.303424	0	0.492571	0.000177515	0.487963	0.000236686	0.484187	0.000295858			0.640343	0.000650888	0.429374	0.000769231			0.619233	0.00118343			0.256667	0.146667			0.322823	0.298557			0.27	0.42			0.313059	0.348344			WT	-0.352726	0.59268	-0.657424
	0.319394	0.370029			0.384081	0.337138			0.306489	0	0.499053	0.000177515	0.497416	0.000236686	0.494713	0.000295858			0.677286	0.000650888	0.455136	0.000769231			0.665404	0.00118343			0.256667	0.153333			0.324509	0.300793			0.316667	0.433333			0.315004	0.349204			WT	0.206906	0.332243	-0.0503924
	0.319394	0.384081			0.389005	0.339654			0.307524	0	0.534197	0.000177515	0.500149	0.000236686	0.512541	0.000295858			0.698674	0.000650888	0.459733	0.000769231							0.256667	0.153333			0.325785	0.301868			0.323333	0.433333			0.319386	0.351255			WT	-0.0977786	-0.108496	-0.287851
	0.320518	0.385708			0.39101	0.342406			0.307524	0	0.594949	0.000177515	0.598863	0.000236686	0.514278	0.000295858			0.71115	0.000650888	0.489394	0.000769231							0.26	0.153333			0.326872	0.308056			0.33	0.436667			0.322325	0.353234			WT	0.100343	0.131907	0.092709
	0.326966	0.389005			0.399242	0.343067			0.311737	0	0.606848	0.000177515	0.602594	0.000236686	0.537313	0.000295858					0.535454	0.000769231							0.266667	0.183333			0.327538	0.308334			0.34	0.436667			0.323419	0.353358			WT	0.15017	0.772983	0.0289651
	0.329809	0.395083			0.399242	0.3448			0.312808	0	0.611742	0.000177515	0.611742	0.000236686	0.541829	0.000295858					0.680759	0.000769231							0.276667	0.183333			0.327806	0.310958			0.343333	0.453333			0.323841	0.354414			WT	-0.344113	0.452445	-0.494425
	0.333957	0.399242			0.404565	0.348763			0.316067	0	0.66374	0.000177515	0.615049	0.000236686	0.549681	0.000295858					0.6896	0.000769231							0.28	0.183333			0.32829	0.314363			0.353333	0.456667			0.325578	0.354819			WT	0.0665375	0.352277	0.124374
	0.334659	0.405337			0.404565	0.361219			0.319394	0			0.632133	0.000236686	0.577165	0.000295858					0.75856	0.000769231							0.293333	0.186667			0.329184	0.314493			0.373333	0.476667			0.325767	0.354958			WT	-0.100236	0.212042	-0.084256
	0.339654	0.406371			0.406371	0.364692			0.319394	0			0.650194	0.000236686	0.583508	0.000295858					0.82752	0.000769231							0.293333	0.19			0.330922	0.31626			0.38	0.48			0.326372	0.357136			WT	0.063044	0.412378	-0.158491
	0.342208	0.410032			0.407828	0.377564			0.320518	0			0.674276	0.000236686	0.583508	0.000295858					0.842844	0.000769231							0.296667	0.2			0.331477	0.318266			0.38	0.48			0.328746	0.357449			WT	0.0324122	0.772983	-0.199166
	0.3448	0.41376			0.415649	0.392359			0.326966	0			0.75856	0.000236686	0.594949	0.000295858													0.303333	0.2			0.33239	0.318658			0.386667	0.483333			0.329197	0.357726			WT	-1.81665	-1.29048	-1.84951
	0.34677	0.416791			0.417208	0.399242			0.329809	0			0.782021	0.000236686	0.619233	0.000295858													0.31	0.203333			0.332923	0.319528			0.393333	0.483333			0.332743	0.357935			WT	-2.33472	-2.47246	-2.13538
	0.347963	0.417556			0.418104	0.401886			0.333957	0			0.812743	0.000236686	0.632133	0.000295858													0.323333	0.213333			0.333277	0.319716			0.416667	0.486667			0.33569	0.358617			WT	-1.55519	-1.71118	-1.37402
	0.348763	0.417556			0.421422	0.402775			0.333957	0			0.842844	0.000236686	0.632133	0.000295858													0.323333	0.213333			0.333734	0.320449			0.42	0.486667			0.336626	0.358646			WT	-1.19052	-0.429033	-1.20115
	0.356969	0.421422			0.421422	0.404565			0.334659	0					0.665404	0.000295858													0.323333	0.216667			0.336289	0.320704			0.436667	0.493333			0.337567	0.359171			WT	-0.833738	-0.409	-0.953887
	0.361219	0.429374			0.429374	0.408194			0.339654	0					0.75856	0.000295858													0.323333	0.216667			0.336366	0.321171			0.436667	0.493333			0.33758	0.360161			WT	-1.45444	-0.929874	-1.45403
	0.361219	0.429374			0.429374	0.410032			0.342208	0																			0.33	0.22			0.336644	0.323316			0.44	0.493333			0.339207	0.36043			WT	-0.663882	-0.18863	-0.963183
	0.365571	0.431			0.431	0.41376			0.3448	0																			0.333333	0.223333			0.336902	0.323634			0.44	0.493333			0.339235	0.361003			WT	-0.00201	-0.18863	0.148141
	0.368233	0.433463			0.437631	0.421422			0.3448	0																			0.34	0.233333			0.337456	0.323837			0.45	0.51			0.339506	0.362044			WT	-0.938966	-0.168597	-1.04335
	0.37928	0.433463			0.441023	0.427358			0.34677	0																			0.343333	0.243333			0.338167	0.323848			0.45	0.51			0.340777	0.362503			WT	0.169225	0.352277	-0.163491
	0.383111	0.437631			0.444035	0.429374			0.347963	0																			0.343333	0.246667			0.339086	0.323956			0.453333	0.51			0.341041	0.363467			WT	-0.0270815	-0.108496	-0.0668133
	0.38702	0.437631			0.45063	0.431			0.348763	0																			0.346667	0.253333			0.339355	0.324584			0.456667	0.51			0.343326	0.363805			WT	-0.350222	-0.849739	-0.417361
	0.389005	0.439745			0.451524	0.434592			0.356969	0																			0.346667	0.256667			0.3396	0.326704			0.46	0.52			0.343916	0.366246			WT	-0.302089	-0.288798	-0.316423
	0.389005	0.44188			0.452872	0.44188			0.361219	0																			0.35	0.263333			0.340538	0.326984			0.466667	0.52			0.344169	0.3677			WT	-0.658372	-0.409	-0.69532
	0.39101	0.44188			0.452872	0.442493			0.361219	0																			0.36	0.276667			0.340906	0.327264			0.47	0.523333			0.34439	0.367999			WT	-0.699101	-0.208664	-0.752502
	0.392359	0.446212			0.453839	0.452122			0.36314	0																			0.36	0.28			0.341013	0.328671			0.48	0.53			0.345472	0.368368			WT	0.0930672	0.732915	-0.346651
	0.394057	0.449993			0.455965	0.453839			0.365571	0																			0.366667	0.28			0.34111	0.330989			0.483333	0.533333			0.345945	0.36908			WT	-0.1244	-0.268765	-0.00379
	0.394057	0.459733			0.459733	0.455136			0.368233	0																			0.37	0.286667			0.342024	0.331003			0.483333	0.536667			0.347528	0.369542			WT	0.303913	0.0117058	0.725472
	0.394057	0.459733			0.459733	0.459733			0.371843	0																			0.373333	0.29			0.342354	0.332447			0.486667	0.54			0.347982	0.369658			WT	0.255819	0.472479	0.143102
	0.399242	0.459733			0.459733	0.462537			0.373062	0																			0.38	0.293333			0.342576	0.3334			0.486667	0.54			0.348156	0.369672			WT	-0.20219	0.532579	-0.375898
	0.403489	0.462537			0.459733	0.469212			0.375112	0																			0.39	0.293333			0.343102	0.333704			0.49	0.54			0.348884	0.369862			WT	0.243588	0.252109	0.0243895
	0.404565	0.464424			0.459733	0.4741			0.37928	0																			0.39	0.293333			0.343947	0.334085			0.49	0.54			0.349941	0.369923			WT	-0.762577	0.272143	-1.26921
	0.404565	0.466806			0.463243	0.481625			0.383111	0																			0.396667	0.296667			0.344001	0.334425			0.49	0.54			0.350445	0.370232			WT	-1.53745	-1.31051	-1.47685
	0.405647	0.468247			0.464424	0.484187			0.384081	0																			0.396667	0.3			0.344428	0.334656			0.503333	0.543333			0.351218	0.370751			WT	-0.939974	-0.709504	-1.15581
	0.406371	0.4741			0.465374	0.489394			0.38702	0																			0.4	0.3			0.344581	0.334708			0.506667	0.546667			0.351261	0.370851			WT	-0.750012	-0.709504	-0.76155
	0.407828	0.4741			0.467359	0.497416			0.389005	0																			0.406667	0.303333			0.344583	0.335382			0.506667	0.553333			0.351281	0.371667			WT	0.410907	0.59268	-0.0025
	0.412261	0.4741			0.469904	0.501527			0.389005	0																			0.406667	0.306667			0.344624	0.336104			0.52	0.553333			0.353078	0.371908			WT	0.0747768	0.432411	-0.0456092
	0.41376	0.477833			0.469904	0.505707			0.389005	0																			0.413333	0.313333			0.344787	0.336172			0.52	0.56			0.353727	0.372117			WT	0.151042	0.873151	-0.100488
	0.421422	0.479091			0.4741	0.505707			0.39101	0																			0.413333	0.316667			0.3448	0.337402			0.523333	0.563333			0.35406	0.372238			WT	0.25916	0.81305	-0.0028
	0.421422	0.480777			0.4741	0.505707			0.39101	0																			0.42	0.326667			0.345519	0.338162			0.526667	0.563333			0.354155	0.372759			WT	0.503239	0.512546	0.274395
	0.421422	0.481625			0.4741	0.505707			0.392359	0																			0.426667	0.343333			0.345793	0.338571			0.53	0.563333			0.354607	0.372911			WT	-0.585843	-0.509168	-0.469696
	0.427358	0.484187			0.4741	0.514278			0.394057	0																			0.43	0.35			0.345959	0.339482			0.53	0.563333			0.354779	0.373274			WT	-1.08357	-0.869773	-0.949509
	0.427358	0.486256			0.477082	0.526778			0.394057	0																			0.433333	0.356667			0.346024	0.33955			0.533333	0.57			0.355362	0.37368			WT	-0.971338	-0.308832	-1.21525
	0.427358	0.487963			0.479091	0.535454			0.394057	0																			0.433333	0.36			0.346448	0.339682			0.536667	0.573333			0.355781	0.373793			WT	-1.06085	-0.348899	-1.20757
	0.429374	0.489394			0.480101	0.541829			0.399242	0																			0.433333	0.36			0.346571	0.340122			0.543333	0.573333			0.356128	0.37398			WT	-0.68852	-0.388966	-0.860361
	0.437631	0.492571			0.484187	0.55168			0.399242	0																			0.436667	0.363333			0.346696	0.340333			0.546667	0.576667			0.356304	0.374061			WT	-0.548683	-0.308832	-0.851779
	0.437631	0.492571			0.484187	0.555044			0.399242	0																			0.436667	0.366667			0.348192	0.340414			0.546667	0.583333			0.35721	0.374139			WT	-1.0716	-0.589302	-1.10947
	0.439745	0.494713			0.484187	0.56892			0.403489	0																			0.44	0.37			0.348423	0.340758			0.546667	0.583333			0.35768	0.374681			WT	-0.643614	-0.268765	-0.582005
	0.446212	0.497416			0.486776	0.577165			0.404565	0																			0.44	0.37			0.34877	0.340962			0.556667	0.586667			0.360331	0.375217			WT	-0.394316	-0.128529	-0.363667
	0.449517	0.499053			0.489394	0.583508			0.404565	0																			0.44	0.37			0.349629	0.342112			0.556667	0.59			0.360784	0.375347			WT	-0.759438	-0.489134	-0.697586
	0.451524	0.500149			0.489394	0.583508			0.404565	0																			0.44	0.373333			0.350088	0.342566			0.56	0.59			0.360902	0.375918			WT	-0.48281	0.171975	-0.509163
	0.453839	0.500936			0.489394	0.602032			0.404565	0																			0.443333	0.376667			0.350133	0.342685			0.56	0.59			0.361723	0.376732			WT	-0.132357	0.772983	-0.571759
	0.456964	0.505707			0.490833	0.609557			0.405647	0																			0.443333	0.383333			0.35023	0.342731			0.563333	0.596667			0.36206	0.376822			WT	-0.18836	0.492512	-0.406925
	0.457752	0.512541			0.494081	0.611742			0.406371	0																			0.446667	0.386667			0.350618	0.342794			0.563333	0.603333			0.362734	0.376922			WT	0.171469	0.31221	0.191645
	0.459733	0.514278			0.494713	0.619233			0.406371	0																			0.446667	0.39			0.350912	0.34292			0.57	0.603333			0.365312	0.377614			WT	0.222825	0.853117	0.0406939
	0.461003	0.52058			0.494713	0.619233			0.407828	0																			0.45	0.39			0.351119	0.343197			0.573333	0.603333			0.366015	0.378198			WT	0.0396686	0.131907	-0.0882941
	0.464424	0.525735			0.499053	0.632133			0.407828	0																			0.453333	0.393333			0.351433	0.343481			0.58	0.606667			0.366017	0.378366			WT	-1.73872	-1.81135	-1.48941
	0.464424	0.534197			0.499053	0.66374			0.412261	0																			0.463333	0.393333			0.351495	0.343595			0.583333	0.606667			0.366963	0.378428			WT	-1.09287	-0.969941	-1.05762
	0.466806	0.534197			0.500149	0.665404			0.41376	0																			0.466667	0.396667			0.351555	0.3453			0.583333	0.606667			0.367687	0.378784			WT	-0.505053	-0.048395	-0.64197
	0.468247	0.534197			0.501527	0.669318			0.415649	0																			0.47	0.396667			0.351773	0.345356			0.586667	0.606667			0.368182	0.378949			WT	0.0261087	0.472479	0.0291249
	0.469904	0.535454			0.505707	0.672916			0.417208	0																			0.473333	0.396667			0.352461	0.345486			0.593333	0.606667			0.368464	0.379229			WT	0.0770505	0.0918402	-0.207759
	0.4741	0.537313			0.505707	0.680759			0.418104	0																			0.473333	0.4			0.352615	0.345858			0.593333	0.61			0.368512	0.379868			WT	-0.656135	-0.68947	-0.554919
	0.4741	0.541829			0.505707	0.6896			0.421422	0																			0.473333	0.4			0.353172	0.346352			0.593333	0.61			0.369309	0.3804			WT	-0.0703625	0.973319	-0.353632
	0.4741	0.541829			0.505707	0.6896			0.421422	0																			0.48	0.406667			0.353346	0.346454			0.596667	0.613333			0.369615	0.380583			WT	0.200396	0.0718066	0.0356238
	0.4741	0.541829			0.509956	0.700209			0.421422	0																			0.48	0.406667			0.353359	0.346631			0.6	0.613333			0.370001	0.380652			WT	-0.386466	0.0317394	-0.617812
	0.481625	0.541829			0.510569	0.700209			0.421422	0																			0.483333	0.406667			0.353844	0.346966			0.603333	0.613333			0.37048	0.380818			WT	-0.827491	-0.168597	-0.836755
	0.482321	0.541829			0.512541	0.71115			0.421422	0																			0.486667	0.41			0.354053	0.347541			0.603333	0.613333			0.370738	0.381727			WT	-1.07052	-0.589302	-1.3485
	0.484187	0.549681			0.514278	0.722438			0.427358	0																			0.49	0.41			0.354441	0.348263			0.603333	0.616667			0.371193	0.382145			WT	0.524693	1.01339	0.123605
	0.486256	0.555044			0.5172	0.722438			0.427358	0																			0.49	0.42			0.354552	0.349087			0.606667	0.616667			0.371311	0.382289			WT	-0.174268	0.612714	-0.49352
	0.486256	0.556741			0.5172	0.722438			0.427358	0																			0.49	0.426667			0.354986	0.349267			0.606667	0.616667			0.371608	0.382343			WT	0.221942	0.252109	0.335211
	0.487149	0.56892			0.5172	0.75856			0.429374	0																			0.49	0.43			0.355402	0.350239			0.606667	0.616667			0.371811	0.382997			WT	0.545744	0.953285	0.798977
	0.489394	0.574667			0.519562	0.75856			0.429374	0																			0.49	0.43			0.355547	0.350347			0.606667	0.616667			0.372153	0.383009			WT	-0.419259	0.131907	-0.658578
	0.489394	0.574667			0.523145	0.77801			0.429374	0																			0.493333	0.43			0.355591	0.350805			0.61	0.62			0.372273	0.383568			WT	0.00613	0.732915	-0.184202
	0.492571	0.574667			0.525157	0.803181			0.431	0																			0.493333	0.433333			0.356161	0.351222			0.61	0.623333			0.372394	0.383577			WT	0.4357	1.03342	0.288538
	0.494713	0.583508			0.528111	0.82752			0.437631	0																			0.493333	0.433333			0.356212	0.351338			0.613333	0.623333			0.372462	0.383771			WT	0.659765	1.13359	0.827709
	0.494713	0.583508			0.530992	0.842844			0.437631	0																			0.493333	0.44			0.356759	0.351692			0.613333	0.623333			0.372833	0.384111			WT	0.136713	-0.228697	-0.0214846
	0.497416	0.583508			0.532323	0.870479			0.437631	0																			0.5	0.44			0.357245	0.351852			0.613333	0.626667			0.372965	0.384314			WT	-0.522168	-0.148563	-0.695208
	0.497416	0.583508			0.532323	0.915503			0.439745	0																			0.5	0.443333			0.357347	0.353216			0.616667	0.626667			0.373221	0.384455			WT	0.935959	0.752949	0.916763
	0.499053	0.583508			0.541829				0.441023	0																			0.5	0.443333			0.357471	0.353615			0.616667	0.626667			0.373256	0.384508			WT	0.930007	0.793016	1.07847
	0.505707	0.592625			0.541829				0.444035	0																			0.506667	0.443333			0.357798	0.353622			0.616667	0.63			0.373782	0.384804			WT	0.444213	0.893184	0.255266
	0.505707	0.594949			0.541829				0.446212	0																			0.506667	0.446667			0.3578	0.354076			0.616667	0.63			0.374266	0.385005			WT	-0.0540961	0.973319	-0.270896
	0.505707	0.594949			0.541829				0.449517	0																			0.513333	0.446667			0.357976	0.354206			0.616667	0.63			0.374646	0.385393			WT	-0.125192	0.712882	-0.29634
	0.505707	0.594949			0.55168				0.45063	0																			0.513333	0.45			0.358479	0.354459			0.62	0.63			0.37569	0.385498			WT	0.334119	0.81305	0.120535
	0.505707	0.598863			0.55168				0.451524	0																			0.513333	0.45			0.358724	0.354835			0.62	0.633333			0.375775	0.385642			WT	0.305737	0.953285	0.181339
	0.505707	0.602594			0.558939				0.451524	0																			0.52	0.45			0.358729	0.354937			0.623333	0.633333			0.376335	0.385975			WT	0.527669	0.973319	0.248754
	0.505707	0.6034			0.561896				0.452872	0																			0.523333	0.453333			0.358793	0.355041			0.623333	0.633333			0.377077	0.386358			WT	0.346265	0.672815	0.142793
	0.505707	0.604163			0.564885				0.452872	0																			0.53	0.46			0.358844	0.355241			0.623333	0.636667			0.377376	0.386492			WT	0.419143	0.772983	0.134102
	0.505707	0.606848			0.564885				0.453839	0																			0.533333	0.466667			0.360446	0.355754			0.626667	0.636667			0.377535	0.38652			WT	0.0517824	0.793016	-0.111503
	0.511389	0.611742			0.56609				0.453839	0																			0.533333	0.466667			0.360479	0.355791			0.626667	0.636667			0.377801	0.386671			WT	0.431029	1.23376	0.252598
	0.511389	0.611742			0.580879				0.455965	0																			0.533333	0.473333			0.360601	0.357067			0.626667	0.636667			0.378175	0.387004			WT	0.7946	0.853117	0.751027
	0.514278	0.615049			0.583508				0.456964	0																			0.533333	0.473333			0.360624	0.357214			0.63	0.64			0.378202	0.387185			WT	-0.231449	-0.0684286	-0.245344
	0.5172	0.619233			0.583508				0.457752	0																			0.536667	0.473333			0.360647	0.357217			0.63	0.64			0.378249	0.387338			WT	-0.264271	0.171975	-0.242959
	0.5172	0.619233			0.583508				0.459733	0																			0.536667	0.476667			0.361225	0.357469			0.63	0.643333			0.378263	0.387445			WT	0.97574	1.39402	1.10935
	0.519562	0.626334			0.583508				0.459733	0																			0.54	0.48			0.361295	0.357646			0.63	0.643333			0.378386	0.387669			WT	0.323936	0.833083	0.429161
	0.521148	0.632133			0.589173				0.459733	0																			0.54	0.48			0.361434	0.35788			0.633333	0.643333			0.379044	0.38836			WT	0.972147	0.993352	0.737351
	0.523145	0.632133			0.589173				0.459733	0																			0.546667	0.48			0.361536	0.357959			0.633333	0.65			0.379453	0.388827			WT	0.760359	0.873151	0.659611
	0.526778	0.632133			0.589991				0.459733	0																			0.546667	0.486667			0.361889	0.358598			0.633333	0.65			0.379653	0.388948			WT	0.31799	0.772983	0.135742
	0.529228	0.632133			0.591086				0.459733	0																			0.55	0.49			0.361981	0.3603			0.633333	0.653333			0.379804	0.389042			WT	0.446202	0.873151	0.231785
	0.530992	0.640343			0.591086				0.461003	0																			0.553333	0.49			0.362179	0.360419			0.636667	0.653333			0.380058	0.389663			WT	0.340487	1.01339	0.367895
	0.532323	0.650194			0.591086				0.463243	0																			0.553333	0.493333			0.362242	0.360562			0.636667	0.656667			0.380145	0.389729			WT	-0.0185226	0.111874	-0.0260111
	0.532323	0.650194			0.592625				0.464424	0																			0.553333	0.496667			0.362334	0.360804			0.636667	0.656667			0.381194	0.38976			WT	0.826372	0.532579	1.05687
	0.532323	0.650194			0.592625				0.464424	0																			0.553333	0.503333			0.362472	0.361061			0.64	0.656667			0.381363	0.390001			WT	1.47811	0.853117	1.35054
	0.537562	0.659617			0.598863				0.464424	0																			0.553333	0.503333			0.362495	0.361573			0.64	0.656667			0.381393	0.390357			WT	-0.266552	0.913218	-0.330436
	0.53942	0.659617			0.60084				0.465374	0																			0.556667	0.506667			0.362651	0.361594			0.643333	0.656667			0.381614	0.390834			WT	0.0457305	0.672815	-0.0865019
	0.541829	0.66374			0.602032				0.466806	0																			0.556667	0.51			0.362696	0.361997			0.643333	0.66			0.382135	0.391034			WT	0.770917	0.853117	0.864144
	0.541829	0.665404			0.602032				0.467359	0																			0.56	0.51			0.363123	0.362458			0.643333	0.66			0.382283	0.391137			WT	0.0670981	0.151941	0.165484
	0.541829	0.665404			0.606848				0.468247	0																			0.56	0.513333			0.363438	0.362953			0.646667	0.66			0.382502	0.391142			WT	-0.0507025	0.212042	-0.0973934
	0.541829	0.674276			0.606848				0.469904	0																			0.56	0.513333			0.363876	0.363419			0.646667	0.66			0.382704	0.391874			WT	1.13163	1.33392	1.12091
	0.541829	0.674276			0.611742				0.469904	0																			0.563333	0.513333			0.364173	0.363545			0.646667	0.663333			0.383464	0.391942			WT	0.897415	0.572647	1.08198
	0.545727	0.677286			0.611742				0.469904	0																			0.563333	0.513333			0.364511	0.363741			0.65	0.663333			0.384342	0.392282			WT	0.974204	0.933251	1.03856
	0.548357	0.698674			0.615049				0.4741	0																			0.566667	0.513333			0.364764	0.364335			0.65	0.666667			0.384522	0.392363			WT	0.334231	0.672815	0.341234
	0.55168	0.70119			0.615049				0.4741	0																			0.57	0.513333			0.364764	0.364505			0.65	0.67			0.384686	0.392601			WT	0.851193	1.19369	0.731521
	0.55168	0.71115			0.62177				0.4741	0																			0.57	0.516667			0.365	0.364829			0.653333	0.67			0.385215	0.39262			WT	0.522758	0.873151	0.505502
	0.552593	0.743686			0.624696				0.4741	0																			0.573333	0.516667			0.365614	0.365027			0.653333	0.67			0.38525	0.392745			WT	0.997609	0.512546	1.07341
	0.555044	0.75856			0.628393				0.4741	0																			0.573333	0.523333			0.365711	0.365247			0.653333	0.67			0.385973	0.392862			WT	0.673981	0.492512	0.771833
	0.555044	0.75856			0.632133				0.4741	0																			0.573333	0.523333			0.366645	0.365558			0.656667	0.67			0.386228	0.392997			WT	-0.10512	-0.248731	-0.344397
	0.556741	0.75856			0.632133				0.4741	0																			0.573333	0.523333			0.367182	0.366184			0.656667	0.67			0.38643	0.39389			WT	0.849325	0.612714	0.561468
	0.557765	0.774041			0.638787				0.4741	0																			0.573333	0.526667			0.367488	0.366214			0.656667	0.673333			0.386516	0.393952			WT	0.433104	0.833083	0.464516
	0.557765	0.774041			0.645583				0.477082	0																			0.573333	0.53			0.367534	0.366244			0.656667	0.673333			0.386536	0.394321			WT	-0.194629	0.232075	-0.0255912
	0.557765	0.77801			0.645583				0.479091	0																			0.583333	0.53			0.367733	0.366376			0.66	0.673333			0.386678	0.394553			WT	-0.257393	0.232075	-0.173476
	0.558449	0.782021			0.645583				0.480101	0																			0.583333	0.533333			0.367864	0.366745			0.66	0.673333			0.386819	0.394961			WT	0.335325	0.192008	0.0946367
	0.558449	0.784717			0.647551				0.481625	0																			0.583333	0.533333			0.367926	0.3668			0.66	0.673333			0.386826	0.395037			WT	0.165115	1.01339	0.0193309
	0.558939	0.788114			0.650194				0.482321	0																			0.586667	0.536667			0.368064	0.367096			0.66	0.676667			0.38805	0.395437			WT	0.173814	0.732915	-0.105666
	0.560011	0.798484			0.653931				0.484187	0																			0.586667	0.536667			0.368411	0.367393			0.66	0.676667			0.388347	0.395688			WT	1.49942	1.25379	1.39906
	0.561896	0.812743			0.659617				0.484187	0																			0.59	0.54			0.3685	0.36745			0.66	0.676667			0.388362	0.39584			WT	0.563826	0.833083	0.440511
	0.561896	0.842844			0.659617				0.484187	0																			0.59	0.54			0.369047	0.367617			0.663333	0.68			0.388632	0.395938			WT	0.29703	0.212042	0.373045
	0.561896	0.842844			0.659617				0.484187	0																			0.59	0.54			0.369278	0.367734			0.666667	0.68			0.389368	0.396074			WT	1.05881	1.29386	1.046
	0.564885	0.842844			0.661309				0.486256	0																			0.59	0.54			0.369571	0.367819			0.666667	0.68			0.389852	0.396188			WT	0.547496	0.572647	0.465362
	0.56609	0.842844			0.665404				0.486256	0																			0.593333	0.54			0.369608	0.367986			0.666667	0.68			0.390202	0.396392			WT	0.910747	1.09352	0.567752
	0.56892	0.892424			0.665404				0.486776	0																			0.596667	0.54			0.369619	0.36801			0.666667	0.68			0.391088	0.396392			WT	0.405563	0.853117	0.293916
	0.570346	0.9482			0.669318				0.487149	0																			0.596667	0.543333			0.369648	0.368341			0.67	0.683333			0.391877	0.39648			WT	0.565326	1.11355	0.428342
	0.570959				0.672142				0.489394	0																			0.596667	0.543333			0.36985	0.368913			0.67	0.683333			0.392041	0.396481			WT	0.129168	0.612714	0.0131077
	0.570959				0.677286				0.489394	0																			0.596667	0.543333			0.370148	0.368999			0.67	0.683333			0.393074	0.397281			WT	0.912517	1.11355	0.860344
	0.574667				0.679307				0.489394	0																			0.6	0.546667			0.370226	0.369315			0.67	0.683333			0.393439	0.397316			WT	0.448482	0.893184	0.425992
	0.574667				0.682704				0.489394	0																			0.6	0.546667			0.370479	0.36934			0.67	0.683333			0.393493	0.397495			WT	1.12211	0.732915	1.04879
	0.583508				0.683948				0.489394	0																			0.6	0.55			0.371055	0.369361			0.67	0.686667			0.393499	0.397754			WT	0.447684	0.171975	0.394343
	0.583508				0.6896				0.490833	0																			0.6	0.55			0.371115	0.369699			0.67	0.686667			0.393573	0.397822			WT	0.471211	0.853117	0.335784
	0.588031				0.6896				0.492571	0																			0.6	0.553333			0.371268	0.369796			0.67	0.69			0.393643	0.397873			WT	-0.245305	0.652781	-0.398148
	0.589991				0.6896				0.494081	0																			0.603333	0.553333			0.371413	0.369842			0.673333	0.69			0.394043	0.398158			WT	0.586303	0.552613	0.433506
	0.592625				0.696637				0.494713	0																			0.603333	0.553333			0.371516	0.369994			0.673333	0.69			0.394452	0.398799			WT	0.855707	0.492512	0.873035
	0.592625				0.698674				0.494713	0																			0.603333	0.553333			0.371741	0.37007			0.673333	0.693333			0.394888	0.398911			WT	0.835496	0.212042	0.728946
	0.593656				0.700209				0.494713	0																			0.603333	0.556667			0.371793	0.370972			0.673333	0.696667			0.396001	0.398938			WT	0.391529	1.09352	0.328136
	0.598863				0.70119				0.494713	0																			0.606667	0.556667			0.371801	0.371472			0.676667	0.7			0.396206	0.399045			WT	0.11552	0.051773	0.162225
	0.602032				0.70237				0.497416	0																			0.606667	0.556667			0.371864	0.37153			0.676667	0.7			0.397236	0.39921			WT	0.44016	0.352277	0.501698
	0.6034				0.71115				0.497416	0																			0.606667	0.556667			0.37201	0.371662			0.676667	0.7			0.397414	0.39952			WT	-0.878639	-0.388966	-0.919987
	0.6034				0.715623				0.499053	0																			0.606667	0.556667			0.37209	0.371988			0.676667	0.7			0.39771	0.400467			WT	0.793321	1.03342	0.814949
	0.6034				0.715623				0.499053	0																			0.61	0.56			0.372132	0.372187			0.676667	0.7			0.398104	0.401021			WT	0.108965	0.151941	0.255998
	0.606848				0.722438				0.499053	0																			0.613333	0.56			0.372176	0.37228			0.676667	0.7			0.398253	0.401049			WT	0.212756	0.59268	0.142114
	0.606848				0.729385				0.500149	0																			0.613333	0.56			0.372322	0.37251			0.676667	0.703333			0.39849	0.401199			WT	0.512133	1.45413	0.0865497
	0.611742				0.729385				0.501527	0																			0.616667	0.563333			0.372341	0.37269			0.68	0.703333			0.39893	0.401274			WT	-0.277652	-0.148563	-0.75456
	0.615049				0.73409				0.505707	0																			0.616667	0.563333			0.372454	0.372764			0.68	0.703333			0.399082	0.401703			WT	-0.271358	0.131907	-0.310633
	0.62177				0.73409				0.505707	0																			0.616667	0.566667			0.372578	0.372991			0.68	0.703333			0.399456	0.401913			WT	0.507346	1.31389	0.251293
	0.623474				0.740059				0.505707	0																			0.616667	0.566667			0.372806	0.373221			0.68	0.703333			0.400811	0.402006			WT	0.468469	-0.288798	0.66078
	0.626909				0.743686				0.505707	0																			0.616667	0.57			0.372941	0.373255			0.683333	0.706667			0.401336	0.402036			WT	-0.14542	-0.0884622	-0.066538
	0.632133				0.75856				0.505707	0																			0.62	0.57			0.373244	0.373577			0.683333	0.706667			0.401393	0.402657			WT	0.479753	1.19369	0.256195
	0.632133				0.771417				0.505707	0																			0.62	0.57			0.373431	0.373658			0.686667	0.71			0.402033	0.403054			WT	0.269178	-0.148563	-0.0644231
	0.632133				0.77801				0.505707	0																			0.62	0.57			0.373681	0.373959			0.686667	0.71			0.402299	0.403058			WT	0.483846	1.03342	0.20131
	0.642847				0.780871				0.505707	0																			0.62	0.57			0.373697	0.37429			0.686667	0.71			0.402434	0.403068			WT	-0.324145	0.0317394	-0.431563
	0.645583				0.784717				0.505707	0																			0.62	0.57			0.373924	0.374658			0.686667	0.71			0.403103	0.403272			WT	-0.0927701	0.171975	-0.050684
	0.645583				0.790167				0.505707	0																			0.62	0.573333			0.373972	0.374798			0.686667	0.71			0.40325	0.40339			WT	-0.0649462	0.131907	-0.178824
	0.650194				0.792525				0.505707	0																			0.62	0.573333			0.374194	0.374962			0.686667	0.71			0.404245	0.403455			WT	-0.129779	0.272143	-0.228233
	0.650194				0.798484				0.505707	0																			0.62	0.573333			0.374583	0.375218			0.69	0.713333			0.404459	0.403515			WT	-2.34003	-2.69283	-1.78151
	0.652525				0.824522				0.505707	0																			0.623333	0.576667			0.375223	0.375678			0.69	0.713333			0.405419	0.403604			WT	0.189274	0.853117	0.0214221
	0.659617				0.842844				0.509956	0																			0.623333	0.576667			0.375505	0.375702			0.69	0.713333			0.405939	0.403867			WT	-0.240709	0.352277	-0.121194
	0.665404				1.08366				0.510569	0																			0.623333	0.576667			0.375522	0.37588			0.69	0.713333			0.406597	0.404676			WT	-0.458081	0.151941	-0.703525
	0.665404								0.511389	0																			0.623333	0.58			0.375685	0.376474			0.693333	0.713333			0.406757	0.404715			WT	-2.56465	-3.05344	-1.77779
	0.666866								0.511389	0																			0.623333	0.583333			0.375837	0.378039			0.693333	0.713333			0.407572	0.405094			WT	-1.29708	-1.17028	-1.24111
	0.669318								0.512541	0																			0.626667	0.586667			0.37617	0.378525			0.693333	0.716667			0.407969	0.40597			WT	-0.770971	-0.889806	-0.797939
	0.669318								0.514278	0																			0.626667	0.586667			0.376278	0.378602			0.693333	0.716667			0.408615	0.406091			WT	-1.59394	-1.41068	-1.67985
	0.671292								0.514278	0																			0.626667	0.59			0.376356	0.378846			0.696667	0.716667			0.408628	0.406202			WT	-1.64182	-1.55092	-1.76212
	0.674276								0.5172	0																			0.626667	0.59			0.376465	0.379234			0.696667	0.716667			0.409086	0.406332			WT	-1.24903	-1.69115	-1.28243
	0.674276								0.5172	0																			0.63	0.59			0.37658	0.379456			0.696667	0.716667			0.409218	0.406416			WT	-1.69255	-1.63105	-1.65419
	0.677286								0.5172	0																			0.63	0.59			0.376734	0.379947			0.696667	0.716667			0.40957	0.406496			WT	-2.07668	-1.99165	-1.91485
	0.679307								0.5172	0																			0.63	0.59			0.37725	0.380368			0.696667	0.72			0.409691	0.40659			WT	-0.976978	-0.889806	-1.18708
	0.679842								0.5172	0																			0.63	0.593333			0.37775	0.380392			0.696667	0.72			0.409704	0.406618			WT	-1.33929	-1.31051	-1.49413
	0.683387								0.519562	0																			0.63	0.593333			0.377838	0.380933			0.7	0.72			0.409901	0.406908			WT	-0.775187	-0.449067	-1.05744
	0.685151								0.519562	0																			0.633333	0.596667			0.37824	0.381029			0.7	0.72			0.410731	0.407419			WT	-0.569116	-0.90984	-0.783278
	0.6896								0.521148	0																			0.633333	0.596667			0.37829	0.381116			0.7	0.72			0.410843	0.407499			WT	0.395228	0.272143	0.11232
	0.6896								0.523145	0																			0.633333	0.596667			0.378468	0.381404			0.7	0.72			0.410856	0.407773			WT	-0.0289376	0.332243	-0.426801
	0.6896								0.523145	0																			0.636667	0.6			0.378508	0.381692			0.703333	0.72			0.411514	0.408173			WT	-0.862162	-1.05008	-0.722313
	0.6896								0.525157	0																			0.636667	0.6			0.378544	0.381735			0.703333	0.723333			0.412062	0.408199			WT	-1.10649	-0.549235	-1.41022
	0.6896								0.526778	0																			0.636667	0.6			0.37864	0.381851			0.706667	0.723333			0.412515	0.408238			WT	-0.239587	-0.148563	-0.578272
	0.695347								0.528111	0																			0.636667	0.6			0.379183	0.382119			0.706667	0.723333			0.412822	0.408264			WT	-1.6407	-1.39065	-1.63557
	0.700209								0.529228	0																			0.64	0.6			0.379241	0.382274			0.71	0.723333			0.413512	0.408305			WT	-0.124584	-0.629369	0.0113323
	0.708935								0.530992	0																			0.64	0.6			0.379358	0.382818			0.71	0.726667			0.413752	0.408524			WT	-3.03907	-3.59434	-2.58036
	0.71115								0.530992	0																			0.64	0.603333			0.379628	0.382937			0.71	0.726667			0.413948	0.408618			WT	-2.17222	-1.61102	-1.92142
	0.71115								0.532323	0																			0.64	0.603333			0.379882	0.383011			0.71	0.726667			0.41433	0.408698			WT	-0.210756	0.31221	-0.583162
	0.722438								0.532323	0																			0.64	0.606667			0.380101	0.383215			0.71	0.726667			0.41517	0.409273			WT	-0.363582	-0.449067	-0.519134
	0.722438								0.532323	0																			0.643333	0.606667			0.380398	0.383633			0.71	0.726667			0.415895	0.409336			WT	-0.628089	-0.328865	-0.315649
	0.722438								0.532323	0																			0.643333	0.61			0.380415	0.383817			0.71	0.726667			0.41618	0.409373			WT	-1.04619	-0.769605	-0.717422
	0.75856								0.532323	0																			0.646667	0.61			0.380676	0.383898			0.713333	0.73			0.416372	0.409445			WT	-0.438496	-0.529201	-0.30624
	0.75856								0.537562	0																			0.646667	0.61			0.380924	0.384941			0.713333	0.73			0.416496	0.409719			WT	-0.39223	-0.288798	-0.484289
	0.75856								0.53942	0																			0.646667	0.61			0.380929	0.385147			0.713333	0.73			0.416616	0.409733			WT	-1.01968	-0.629369	-1.08834
	0.769554								0.541829	0																			0.65	0.61			0.380957	0.385157			0.713333	0.73			0.416891	0.410486			WT	-0.356034	-0.509168	-0.59645
	0.774041								0.541829	0																			0.65	0.613333			0.381214	0.385218			0.713333	0.73			0.417051	0.410803			WT	-0.680586	-0.789638	-0.579074
	0.780871								0.541829	0																			0.65	0.613333			0.381397	0.385232			0.713333	0.733333			0.417131	0.410884			WT	-0.585469	-0.168597	-0.760953
	0.790167								0.541829	0																			0.65	0.613333			0.381482	0.385253			0.713333	0.733333			0.417425	0.411287			WT	0.884614	-1.41068	0.146722
	0.790167								0.541829	0																			0.65	0.613333			0.381622	0.385468			0.716667	0.733333			0.417548	0.411907			WT	-1.02571	-1.11018	-1.14805
	0.792525								0.541829	0																			0.65	0.613333			0.381727	0.385543			0.716667	0.733333			0.418417	0.411965			WT	0.390486	-0.469101	0.470954
	0.798484								0.541829	0																			0.65	0.616667			0.381954	0.385802			0.716667	0.736667			0.418718	0.412639			WT	0.308638	-0.0884622	0.274788
	0.812743								0.541829	0																			0.65	0.62			0.382065	0.386108			0.716667	0.736667			0.418884	0.412791			WT	-0.0490674	-0.208664	-0.135427
	0.82752								0.541829	0																			0.653333	0.62			0.382253	0.386189			0.716667	0.736667			0.41898	0.41321			WT	0.360135	0.252109	0.468981
	0.842844								0.545727	0																			0.653333	0.623333			0.382441	0.386306			0.716667	0.736667			0.419015	0.413551			WT	0.0627587	0.372311	-0.274063
	0.842844								0.548357	0																			0.653333	0.623333			0.38272	0.386542			0.716667	0.736667			0.419041	0.413766			WT	0.315592	0.392344	-0.0100512
	0.842844								0.55168	0																			0.653333	0.626667			0.382948	0.386889			0.716667	0.736667			0.419045	0.413782			WT	-0.206138	-0.469101	-0.245321
	0.989426								0.55168	0																			0.653333	0.626667			0.383033	0.386953			0.72	0.74			0.419457	0.413847			WT	-0.086963	0.372311	-0.199826
									0.55168	0																			0.656667	0.63			0.383084	0.38735			0.72	0.74			0.420271	0.414166			WT	-0.386074	-0.0684286	-0.520234
									0.55168	0																			0.656667	0.63			0.383129	0.387383			0.72	0.74			0.420689	0.414279			WT	-0.971687	-0.248731	-1.3242
									0.552593	0																			0.656667	0.63			0.383251	0.387554			0.72	0.74			0.42075	0.414379			WT	-0.54606	0.252109	-0.724235
									0.555044	0																			0.656667	0.63			0.383377	0.387911			0.72	0.74			0.420986	0.414546			WT	-0.464022	-0.328865	-0.29167
									0.555044	0																			0.66	0.63			0.383594	0.388667			0.723333	0.74			0.421019	0.41504			WT	-0.43162	0.131907	-0.711369
									0.556741	0																			0.66	0.636667			0.383764	0.388692			0.723333	0.74			0.421896	0.415099			WT	-0.998375	-0.769605	-1.08481
									0.557765	0																			0.66	0.636667			0.383785	0.389078			0.723333	0.74			0.422223	0.415145			WT	-0.792631	0.051773	-1.25464
									0.557765	0																			0.66	0.636667			0.383931	0.389301			0.723333	0.743333			0.422282	0.415267			WT	-1.37347	-0.869773	-1.68312
									0.557765	0																			0.663333	0.636667			0.383932	0.389303			0.723333	0.743333			0.422306	0.415455			WT	-1.99303	-2.19199	-2.033
									0.558449	0																			0.666667	0.636667			0.383981	0.389332			0.723333	0.743333			0.422373	0.415602			WT	-1.64581	-1.45075	-1.50254
									0.558449	0																			0.666667	0.64			0.384066	0.389486			0.726667	0.743333			0.422607	0.415919			WT	-0.705314	-0.449067	-0.902066
									0.558939	0																			0.666667	0.64			0.384099	0.389494			0.726667	0.743333			0.422711	0.416149			WT	-0.987044	-0.749571	-1.233
									0.558939	0																			0.666667	0.64			0.384187	0.389929			0.726667	0.743333			0.422818	0.416253			WT	-0.594601	-0.208664	-0.387162
									0.560011	0																			0.666667	0.64			0.384387	0.390126			0.726667	0.743333			0.422943	0.416294			WT	-0.0762195	0.192008	-0.40923
									0.561896	0																			0.666667	0.64			0.384829	0.390294			0.73	0.743333			0.423013	0.416386			WT	-2.5499	-2.6127	-2.4098
									0.561896	0																			0.666667	0.646667			0.385024	0.390409			0.73	0.743333			0.423586	0.416464			WT	-2.39645	-2.49249	-2.29519
									0.561896	0																			0.67	0.65			0.385146	0.390689			0.73	0.743333			0.42375	0.416768			WT	-0.252166	-0.308832	-0.13598
									0.561896	0																			0.67	0.65			0.385195	0.391158			0.73	0.743333			0.424175	0.416943			WT	0.306316	0.192008	0.462663
									0.564885	0																			0.67	0.653333			0.385206	0.391164			0.73	0.746667			0.424183	0.417049			WT	-0.770544	-0.549235	-0.559205
									0.564885	0																			0.67	0.653333			0.385501	0.391177			0.733333	0.746667			0.424895	0.417677			WT	-1.18013	-1.09014	-1.44844
									0.564885	0																			0.67	0.656667			0.385711	0.39151			0.733333	0.746667			0.424983	0.418469			WT	-0.139982	-0.268765	-0.350928
									0.56609	0																			0.67	0.656667			0.385713	0.391843			0.733333	0.746667			0.425107	0.418917			WT	-0.678692	-0.168597	-0.8781
									0.56609	0																			0.673333	0.656667			0.386137	0.392259			0.733333	0.75			0.425143	0.41913			WT	0.447453	0.372311	0.176372
									0.56892	0																			0.673333	0.656667			0.386173	0.392292			0.733333	0.75			0.425179	0.419346			WT	-0.444098	-0.108496	-0.500558
									0.570346	0																			0.673333	0.656667			0.386219	0.392628			0.733333	0.75			0.4256	0.419929			WT	-0.239642	0.332243	-0.297349
									0.570959	0																			0.676667	0.66			0.386294	0.392666			0.733333	0.75			0.425608	0.42038			WT	-0.418895	-0.108496	-0.504885
									0.570959	0																			0.676667	0.66			0.386446	0.392832			0.736667	0.75			0.425846	0.420736			WT	-0.96758	-1.25041	-0.810895
									0.574667	0																			0.68	0.66			0.386715	0.392904			0.736667	0.75			0.426256	0.420749			WT	-0.237505	-0.68947	-0.314472
									0.574667	0																			0.68	0.66			0.386775	0.392946			0.736667	0.75			0.426527	0.420773			WT	-2.28339	-1.81135	-2.20765
									0.580879	0																			0.68	0.663333			0.386987	0.39304			0.736667	0.753333			0.42657	0.420848			WT	-0.0279993	0.292176	-0.181238
									0.583508	0																			0.68	0.663333			0.387182	0.393091			0.736667	0.753333			0.426649	0.420895			WT	0.661306	0.412378	0.990516
									0.583508	0																			0.68	0.666667			0.387249	0.393155			0.736667	0.753333			0.426893	0.420913			WT	0.132627	0.472479	0.0413883
									0.583508	0																			0.683333	0.67			0.387666	0.393626			0.736667	0.756667			0.427	0.420951			WT	0.17417	0.632747	-0.324133
									0.583508	0																			0.683333	0.67			0.38769	0.393738			0.736667	0.756667			0.427281	0.421263			WT	-0.314505	-0.168597	-0.356231
									0.583508	0																			0.683333	0.67			0.38782	0.394184			0.736667	0.756667			0.427565	0.421298			WT	-0.167506	0.392344	-0.402615
									0.583508	0																			0.686667	0.67			0.388036	0.394532			0.736667	0.756667			0.428133	0.42149			WT	-0.703209	-0.509168	-0.847477
									0.588031	0																			0.686667	0.673333			0.388482	0.394891			0.74	0.76			0.428332	0.421627			WT	-0.544036	-0.709504	-0.812737
									0.589173	0																			0.686667	0.673333			0.389016	0.395025			0.74	0.76			0.428819	0.421796			WT	-1.09694	-0.929874	-1.0853
									0.589173	0																			0.686667	0.673333			0.389104	0.395039			0.74	0.76			0.42898	0.421803			WT	-0.779297	-0.629369	-0.71995
									0.589991	0																			0.686667	0.673333			0.389131	0.395311			0.74	0.76			0.429277	0.42191			WT	-0.668808	-0.368933	-0.741753
									0.589991	0																			0.686667	0.673333			0.38938	0.39539			0.74	0.76			0.429281	0.422084			WT	1.07584	0.0317394	1.00047
									0.591086	0																			0.686667	0.673333			0.389418	0.395497			0.74	0.763333			0.429321	0.422263			WT	0.580652	0.352277	0.221475
									0.591086	0																			0.686667	0.673333			0.389678	0.395722			0.74	0.763333			0.429325	0.42227			WT	0.113608	0.131907	0.0025
									0.591086	0																			0.69	0.673333			0.389719	0.395793			0.74	0.763333			0.429747	0.42232			WT	-0.56572	-0.90984	-0.664355
									0.592625	0																			0.69	0.673333			0.389878	0.395824			0.74	0.763333			0.430424	0.422372			WT	-0.250451	-0.168597	-0.488387
									0.592625	0																			0.69	0.676667			0.390645	0.395994			0.74	0.766667			0.430436	0.422461			WT	-0.0192308	-0.00833	-0.260504
									0.592625	0																			0.69	0.676667			0.390737	0.396015			0.74	0.766667			0.430579	0.422465			WT	0.238604	-0.148563	0.551965
									0.592625	0																			0.69	0.676667			0.390887	0.396166			0.743333	0.766667			0.430845	0.422712			WT	-0.638137	-1.23038	-0.595928
									0.593656	0																			0.693333	0.676667			0.390954	0.396349			0.743333	0.766667			0.43093	0.422745			WT	-2.02001	-1.55092	-1.94004
									0.598863	0																			0.693333	0.676667			0.390991	0.3965			0.743333	0.766667			0.431135	0.423042			WT	-1.64587	-1.69115	-1.4437
									0.598863	0																			0.696667	0.676667			0.390994	0.397564			0.743333	0.766667			0.431186	0.423108			WT	-0.0858753	0.131907	0.161777
									0.60084	0																			0.696667	0.68			0.391032	0.397694			0.743333	0.766667			0.431296	0.423252			WT	0.420889	0.412378	0.312398
									0.602032	0																			0.696667	0.68			0.391034	0.397998			0.743333	0.77			0.431343	0.42329			WT	0.163962	0.59268	-0.0572748
									0.602032	0																			0.7	0.68			0.391055	0.398605			0.743333	0.77			0.431364	0.423399			WT	0.639929	0.853117	0.359478
									0.602032	0																			0.7	0.68			0.391205	0.398694			0.743333	0.77			0.431546	0.423958			WT	-2.92446	-3.13357	-2.52076
									0.6034	0																			0.7	0.68			0.391449	0.398697			0.743333	0.77			0.431605	0.424012			WT	-1.36698	-1.11018	-1.23122
									0.6034	0																			0.7	0.68			0.391772	0.399369			0.746667	0.77			0.431933	0.424209			WT	0.257584	0.512546	0.224689
									0.6034	0																			0.7	0.683333			0.391876	0.39945			0.746667	0.77			0.431964	0.424444			WT	0.0945661	0.752949	-0.0195062
									0.606848	0																			0.7	0.683333			0.392098	0.399451			0.746667	0.77			0.432079	0.424467			WT	0.24324	0.0317394	0.206095
									0.606848	0																			0.7	0.686667			0.392353	0.400498			0.746667	0.77			0.432291	0.424585			WT	0.348801	0.452445	0.160229
									0.606848	0																			0.703333	0.686667			0.392362	0.400588			0.746667	0.773333			0.432532	0.425213			WT	0.317676	-0.0684286	0.515589
									0.606848	0																			0.703333	0.686667			0.392407	0.401025			0.746667	0.773333			0.432725	0.425499			WT	0.568936	1.05345	0.379991
									0.611742	0																			0.703333	0.69			0.392423	0.401213			0.746667	0.773333			0.432998	0.42583			WT	-0.416195	0.131907	-0.445841
									0.611742	0																			0.703333	0.69			0.392631	0.401265			0.746667	0.773333			0.433027	0.425963			WT	-0.672	-0.108496	-1.22869
									0.611742	0																			0.703333	0.69			0.392769	0.401316			0.75	0.773333			0.433029	0.425983			WT	-0.958673	-0.769605	-1.12569
									0.615049	0																			0.703333	0.69			0.392856	0.401386			0.75	0.773333			0.433039	0.426037			WT	-0.600922	-0.429033	-0.462405
									0.615049	0																			0.703333	0.69			0.393035	0.40151			0.75	0.773333			0.433262	0.426342			WT	-0.0157736	-0.048395	0.0123019
									0.615049	0																			0.706667	0.69			0.393168	0.401553			0.75	0.773333			0.433296	0.427039			WT	-0.90584	-0.869773	-0.90889
									0.62177	0																			0.706667	0.69			0.393378	0.401584			0.75	0.773333			0.433444	0.427142			WT	-0.878226	-0.549235	-0.911744
									0.62177	0																			0.706667	0.69			0.393443	0.401591			0.75	0.773333			0.43352	0.427192			WT	0.45846	0.252109	0.0904956
									0.623474	0																			0.706667	0.693333			0.393704	0.402312			0.75	0.773333			0.433561	0.427266			WT	0.802732	0.59268	0.821417
									0.624696	0																			0.706667	0.693333			0.393992	0.402342			0.753333	0.776667			0.433624	0.427344			WT	-1.21843	-1.25041	-1.25181
									0.626909	0																			0.706667	0.693333			0.394277	0.402356			0.753333	0.776667			0.434194	0.427452			WT	0.336315	0.392344	-0.0717493
									0.628393	0																			0.706667	0.696667			0.394464	0.403086			0.753333	0.776667			0.434376	0.427477			WT	-0.477093	-0.68947	-0.0940787
									0.632133	0																			0.71	0.696667			0.394491	0.403477			0.753333	0.776667			0.434415	0.427582			WT	-1.91035	-2.31219	-1.39275
									0.632133	0																			0.71	0.7			0.394544	0.40358			0.753333	0.776667			0.434444	0.427752			WT	-2.44968	-2.53256	-2.05408
									0.632133	0																			0.71	0.7			0.394595	0.403729			0.753333	0.776667			0.434609	0.427882			WT	-1.74702	-1.63105	-1.76201
									0.632133	0																			0.71	0.7			0.394766	0.403764			0.756667	0.776667			0.43461	0.428002			WT	-0.684333	-1.13021	-0.0172525
									0.632133	0																			0.71	0.7			0.395029	0.403781			0.756667	0.776667			0.43487	0.42807			WT	-1.0332	-1.03004	-0.721186
									0.638787	0																			0.713333	0.7			0.395185	0.403794			0.756667	0.78			0.434882	0.428078			WT	-0.360728	-0.18863	-0.714055
									0.642847	0																			0.713333	0.7			0.395281	0.403811			0.756667	0.78			0.435016	0.428105			WT	-0.145252	-1.33055	-0.171442
									0.645583	0																			0.713333	0.703333			0.395313	0.403932			0.756667	0.78			0.435094	0.428194			WT	-0.289103	-0.809672	-0.192395
									0.645583	0																			0.713333	0.703333			0.395443	0.403941			0.756667	0.78			0.435129	0.428449			WT	-1.02837	-0.989974	-1.01067
									0.645583	0																			0.713333	0.703333			0.395615	0.404609			0.756667	0.78			0.435263	0.428453			WT	0.482914	0.59268	0.313707
									0.645583	0																			0.716667	0.703333			0.395793	0.404889			0.76	0.783333			0.435472	0.428536			WT	-0.180493	0.0718066	-0.327559
									0.645583	0																			0.716667	0.703333			0.395868	0.404971			0.76	0.783333			0.435545	0.42879			WT	0.0510697	0.171975	0.128875
									0.647551	0																			0.716667	0.706667			0.395905	0.405261			0.76	0.783333			0.435583	0.428961			WT	-0.134199	-0.048395	0.193193
									0.650194	0																			0.716667	0.706667			0.396295	0.405472			0.76	0.783333			0.435896	0.428993			WT	-0.101859	-0.048395	-0.0650079
									0.650194	0																			0.716667	0.713333			0.39645	0.405721			0.76	0.783333			0.435971	0.429407			WT	0.329357	-0.168597	0.260503
									0.650194	0																			0.716667	0.713333			0.396454	0.405871			0.76	0.783333			0.435984	0.429451			WT	-0.486845	-0.409	-0.455767
									0.652525	0																			0.716667	0.713333			0.396829	0.405894			0.76	0.783333			0.436087	0.429452			WT	-0.927399	-0.609336	-0.816456
									0.653931	0																			0.72	0.716667			0.396861	0.406161			0.763333	0.786667			0.436279	0.42955			WT	-0.0683031	0.552613	-0.278962
									0.659617	0																			0.72	0.716667			0.397017	0.406345			0.763333	0.786667			0.436405	0.430084			WT	-0.108802	0.31221	-0.190373
									0.659617	0																			0.72	0.716667			0.397124	0.406423			0.763333	0.786667			0.436606	0.430313			WT	-0.281747	0.232075	-0.724341
									0.659617	0																			0.72	0.716667			0.397305	0.406489			0.763333	0.786667			0.436682	0.430385			WT	-0.172767	-0.148563	-0.238733
									0.659617	0																			0.72	0.72			0.397327	0.40658			0.763333	0.786667			0.4368	0.430466			WT	-0.0243112	-0.509168	0.160206
									0.661309	0																			0.72	0.72			0.397395	0.406955			0.763333	0.786667			0.436802	0.430479			WT	0.0222433	0.352277	-0.119349
									0.665404	0																			0.723333	0.72			0.397482	0.407668			0.763333	0.786667			0.437028	0.430879			WT	0.586355	0.81305	0.36206
									0.665404	0																			0.723333	0.723333			0.397514	0.407711			0.766667	0.786667			0.437102	0.431054			WT	-1.29508	-1.25041	-1.04892
									0.665404	0																			0.723333	0.723333			0.397545	0.407946			0.766667	0.79			0.437179	0.431162			WT	0.566497	0.873151	0.892267
									0.665404	0																			0.723333	0.723333			0.397763	0.407949			0.766667	0.79			0.437244	0.431205			WT	0.656177	1.33392	0.667467
									0.666866	0																			0.726667	0.723333			0.397864	0.408473			0.766667	0.79			0.437389	0.431227			WT	0.764311	0.652781	0.792119
									0.669318	0																			0.726667	0.726667			0.397988	0.408812			0.766667	0.79			0.437737	0.431343			WT	0.367953	0.59268	0.156992
									0.669318	0																			0.726667	0.726667			0.39806	0.408944			0.766667	0.79			0.43805	0.43144			WT	0.116501	0.0117058	0.227923
									0.669318	0																			0.726667	0.726667			0.398163	0.409101			0.766667	0.79			0.438165	0.431498			WT	1.05475	1.09352	1.27825
									0.671292	0																			0.726667	0.726667			0.398419	0.409135			0.766667	0.793333			0.438382	0.431819			WT	0.78777	0.432411	0.83108
									0.672142	0																			0.726667	0.726667			0.398494	0.409171			0.766667	0.793333			0.438561	0.432307			WT	-1.3143	-1.27044	-1.33231
									0.674276	0																			0.726667	0.73			0.398643	0.409771			0.766667	0.793333			0.438657	0.432438			WT	-0.480228	0.0117058	-0.710213
									0.674276	0																			0.73	0.73			0.39868	0.410315			0.77	0.793333			0.438722	0.432579			WT	-0.356827	-0.669437	-0.135182
									0.677286	0																			0.73	0.73			0.39887	0.410556			0.77	0.793333			0.438731	0.432672			WT	-1.18333	-0.989974	-1.12754
									0.677286	0																			0.73	0.73			0.398923	0.410642			0.77	0.793333			0.438732	0.432806			WT	-0.245118	-0.789638	-0.279831
									0.679307	0																			0.73	0.73			0.399317	0.410752			0.77	0.793333			0.43877	0.432966			WT	-1.0815	-0.669437	-1.25085
									0.679307	0																			0.73	0.73			0.399453	0.410869			0.77	0.796667			0.439258	0.432989			WT	-1.40924	-0.929874	-1.18784
									0.679842	0																			0.733333	0.73			0.399465	0.410881			0.77	0.796667			0.439407	0.433026			WT	-0.0410598	0.392344	-0.0935871
									0.682704	0																			0.733333	0.733333			0.39947	0.410913			0.77	0.796667			0.439543	0.433163			WT	0.101129	-0.0884622	0.17939
									0.683387	0																			0.733333	0.733333			0.39959	0.410981			0.77	0.796667			0.439785	0.433214			WT	-1.87316	-1.79132	-1.35328
									0.683948	0																			0.733333	0.733333			0.399779	0.411059			0.77	0.796667			0.439876	0.433463			WT	0.224636	0.552613	-0.0808461
									0.685151	0																			0.733333	0.733333			0.399834	0.411849			0.77	0.796667			0.440067	0.433481			WT	0.0195781	-0.0283614	-0.134003
									0.6896	0																			0.736667	0.736667			0.399835	0.411881			0.77	0.796667			0.440326	0.433536			WT	-0.0843695	-0.228697	-0.260621
									0.6896	0																			0.736667	0.736667			0.399837	0.412072			0.77	0.796667			0.440337	0.433821			WT	0.704265	0.853117	0.644493
									0.6896	0																			0.736667	0.736667			0.399867	0.412072			0.773333	0.796667			0.440462	0.433825			WT	1.29977	0.712882	1.35553
									0.6896	0																			0.736667	0.736667			0.400098	0.412132			0.773333	0.796667			0.440474	0.434108			WT	0.0964056	0.472479	0.0146145
									0.6896	0																			0.736667	0.736667			0.4006	0.412169			0.773333	0.796667			0.440727	0.434119			WT	0.388262	-0.288798	-0.118166
									0.6896	0																			0.736667	0.736667			0.400807	0.412485			0.773333	0.796667			0.441217	0.434271			WT	0.61997	0.131907	0.268823
									0.6896	0																			0.74	0.736667			0.400923	0.412505			0.773333	0.8			0.441232	0.434318			WT	-0.68539	-0.569269	-0.653972
									0.6896	0																			0.74	0.74			0.40103	0.412617			0.773333	0.8			0.441301	0.434381			WT	-0.601454	-0.208664	-0.921095
									0.695347	0																			0.74	0.74			0.401033	0.41263			0.773333	0.8			0.441321	0.434431			WT	-1.20017	-0.90984	-1.20733
									0.696637	0																			0.74	0.74			0.401297	0.412664			0.773333	0.8			0.441405	0.434594			WT	-0.613513	-0.228697	-0.773067
									0.698674	0																			0.74	0.74			0.401357	0.412934			0.773333	0.8			0.441535	0.434596			WT	1.26403	0.873151	1.14628
									0.700209	0																			0.74	0.74			0.401719	0.413043			0.773333	0.8			0.441639	0.43461			WT	0.783498	1.05345	0.929761
									0.700209	0																			0.74	0.743333			0.401745	0.413111			0.773333	0.803333			0.441696	0.434953			WT	0.747475	0.552613	0.674903
									0.70119	0																			0.74	0.743333			0.401769	0.41319			0.773333	0.803333			0.441712	0.435147			WT	0.570595	0.452445	0.529902
									0.70237	0																			0.74	0.743333			0.402115	0.413341			0.776667	0.803333			0.441734	0.435345			WT	0.245339	0.151941	0.218053
									0.708935	0																			0.74	0.743333			0.402179	0.413495			0.776667	0.803333			0.442143	0.435468			WT	-0.00884	-0.409	0.00689
									0.71115	0																			0.743333	0.746667			0.402192	0.413568			0.776667	0.803333			0.442205	0.435514			WT	0.208807	-0.268765	0.0319122
									0.71115	0																			0.743333	0.75			0.402225	0.413689			0.776667	0.803333			0.442293	0.435595			WT	-0.218366	-0.729538	-0.328582
									0.71115	0																			0.743333	0.75			0.402384	0.41379			0.776667	0.803333			0.442564	0.435723			WT	-0.503241	-0.609336	-0.349725
									0.715623	0																			0.743333	0.75			0.402455	0.413851			0.776667	0.803333			0.442859	0.435932			WT	-1.34727	-1.17028	-1.36353
									0.715623	0																			0.746667	0.75			0.402846	0.414148			0.776667	0.803333			0.442905	0.435975			WT	-2.03839	-1.59098	-1.94208
									0.722438	0																			0.746667	0.75			0.402896	0.414209			0.776667	0.803333			0.443142	0.436338			WT	-0.970091	-0.729538	-0.992898
									0.722438	0																			0.75	0.75			0.403449	0.414476			0.776667	0.806667			0.443208	0.436435			WT	-0.541484	-0.328865	-0.423937
									0.722438	0																			0.75	0.753333			0.403586	0.414491			0.776667	0.806667			0.44325	0.436445			WT	-1.1125	-0.849739	-1.0471
									0.722438	0																			0.75	0.753333			0.403783	0.414546			0.776667	0.806667			0.443285	0.436629			WT	-1.45131	-1.77128	-0.928973
									0.729385	0																			0.75	0.753333			0.403822	0.414616			0.776667	0.806667			0.443621	0.436856			WT	-2.2629	-2.35226	-1.8158
									0.729385	0																			0.75	0.753333			0.403865	0.414631			0.776667	0.806667			0.444037	0.436975			WT	-1.79135	-1.83139	-1.38804
									0.73409	0																			0.75	0.756667			0.403998	0.414753			0.776667	0.806667			0.444449	0.437074			WT	-1.0904	-1.23038	-0.938075
									0.73409	0																			0.75	0.756667			0.404038	0.414861			0.776667	0.806667			0.444544	0.437111			WT	-0.917643	-1.23038	-0.716185
									0.740059	0																			0.753333	0.756667			0.404043	0.414988			0.776667	0.806667			0.444626	0.43726			WT	-0.909583	-0.90984	-0.738129
									0.743686	0																			0.753333	0.76			0.404127	0.415747			0.78	0.806667			0.444662	0.437462			WT	-0.611664	-0.268765	-0.454577
									0.75856	0																			0.753333	0.76			0.404131	0.416016			0.78	0.806667			0.445349	0.437792			WT	-1.11787	-1.17028	-0.851512
									0.75856	0																			0.753333	0.76			0.404197	0.416315			0.78	0.81			0.445426	0.437845			WT	-0.633364	-0.729538	-0.272977
									0.75856	0																			0.753333	0.76			0.404423	0.416426			0.78	0.81			0.445447	0.438097			WT	-1.24604	-1.39065	-0.818186
									0.75856	0																			0.753333	0.76			0.404711	0.416476			0.78	0.81			0.445567	0.438161			WT	-1.43547	-1.21034	-1.56646
									0.769554	0																			0.753333	0.76			0.404749	0.416505			0.78	0.81			0.445611	0.438214			WT	0.203164	0.292176	0.291879
									0.771417	0																			0.753333	0.76			0.404937	0.416534			0.78	0.81			0.445642	0.438518			WT	-0.10712	0.212042	-0.0214481
									0.774041	0																			0.756667	0.763333			0.404999	0.416539			0.78	0.81			0.445709	0.43861			WT	-0.214082	-0.388966	-0.664594
									0.77801	0																			0.756667	0.763333			0.405374	0.416708			0.78	0.81			0.445968	0.438611			WT	0.103791	0.532579	-0.0970333
									0.780871	0																			0.756667	0.763333			0.405401	0.416873			0.783333	0.81			0.446075	0.439034			WT	0.603185	0.732915	0.434623
									0.780871	0																			0.756667	0.766667			0.405449	0.41699			0.783333	0.81			0.446096	0.439103			WT	0.435408	0.332243	0.479603
									0.784717	0																			0.756667	0.766667			0.405476	0.417044			0.783333	0.813333			0.446264	0.439259			WT	-0.698596	-0.388966	-0.659535
									0.790167	0																			0.756667	0.766667			0.405612	0.417268			0.783333	0.813333			0.446356	0.439264			WT	-0.32379	-0.368933	-0.585951
									0.790167	0																			0.756667	0.766667			0.40563	0.417343			0.783333	0.813333			0.446493	0.439386			WT	0.317805	0.953285	-0.0441578
									0.790167	0																			0.756667	0.766667			0.405791	0.417429			0.783333	0.813333			0.446506	0.439431			WT	0.0489095	-0.108496	0.183081
									0.792525	0																			0.756667	0.77			0.405798	0.417607			0.783333	0.813333			0.44655	0.439544			WT	0.174332	-0.308832	-0.126834
									0.792525	0																			0.756667	0.77			0.405936	0.417709			0.783333	0.813333			0.446614	0.43978			WT	-0.758765	-0.68947	-0.895376
									0.798484	0																			0.756667	0.77			0.406133	0.417799			0.783333	0.813333			0.446658	0.439838			WT	-1.6684	-1.55092	-1.46428
									0.798484	0																			0.756667	0.77			0.40623	0.417935			0.783333	0.813333			0.446727	0.439948			WT	-1.80647	-1.81135	-1.53411
									0.812743	0																			0.756667	0.77			0.406244	0.41796			0.783333	0.813333			0.446774	0.439975			WT	-1.08093	-0.769605	-0.900906
									0.824522	0																			0.76	0.77			0.406486	0.418074			0.783333	0.813333			0.446804	0.439975			WT	-1.84557	-1.89149	-1.45794
									0.82752	0																			0.76	0.773333			0.406515	0.41826			0.783333	0.813333			0.446845	0.4401			WT	-2.58378	-2.75293	-2.23048
									0.842844	0																			0.76	0.773333			0.406594	0.418337			0.783333	0.816667			0.447151	0.440125			WT	-0.144343	-1.01001	-0.191485
									0.842844	0																			0.76	0.773333			0.406636	0.418575			0.783333	0.816667			0.447161	0.440167			WT	-0.458279	-0.469101	-0.549526
									0.842844	0																			0.76	0.773333			0.406692	0.418837			0.786667	0.816667			0.447266	0.440265			WT	-1.36484	-1.23038	-1.5038
									0.842844	0																			0.763333	0.776667			0.40682	0.418876			0.786667	0.816667			0.447398	0.440296			WT	-1.80954	-1.47078	-1.68648
									0.989426	0																			0.763333	0.776667			0.406877	0.418902			0.786667	0.816667			0.447623	0.440513			WT	-1.94641	-1.89149	-1.83171
									1.08366	0																			0.763333	0.776667			0.406891	0.419024			0.786667	0.816667			0.447998	0.440797			WT	-0.415543	-0.669437	-0.397632
																													0.763333	0.776667			0.406918	0.419034			0.786667	0.816667			0.448344	0.440945			WT	0.0158268	-0.268765	0.251049
																													0.763333	0.776667			0.407117	0.419224			0.786667	0.816667			0.448484	0.441314			WT	-0.260518	-0.308832	-0.714293
																													0.763333	0.776667			0.407431	0.419415			0.786667	0.82			0.448602	0.441353			WT	-1.23435	-1.41068	-1.41647
																													0.766667	0.776667			0.407503	0.419434			0.786667	0.82			0.448602	0.441386			WT	-0.740032	-0.328865	-0.784856
																													0.766667	0.776667			0.407537	0.419536			0.786667	0.82			0.448638	0.441438			WT	-1.25029	-1.91152	-0.983206
																													0.766667	0.776667			0.407542	0.419569			0.786667	0.82			0.448638	0.441453			WT	-1.54106	-1.39065	-1.51586
																													0.766667	0.776667			0.407604	0.419877			0.786667	0.82			0.448763	0.441456			WT	-1.059	-0.749571	-1.31429
																													0.766667	0.776667			0.407819	0.419961			0.786667	0.823333			0.44886	0.441489			WT	-1.32024	-1.27044	-1.17004
																													0.766667	0.776667			0.407929	0.419984			0.786667	0.823333			0.448887	0.441559			WT	-1.69634	-2.13189	-1.59618
																													0.77	0.776667			0.408113	0.42013			0.786667	0.823333			0.44891	0.441559			WT	0.323118	0.0117058	0.0619467
																													0.77	0.78			0.408262	0.420443			0.786667	0.823333			0.449148	0.441664			WT	-0.330825	-0.128529	-0.411611
																													0.77	0.78			0.408267	0.420713			0.79	0.823333			0.44931	0.441729			WT	-1.13788	-0.869773	-1.0698
																													0.77	0.78			0.408359	0.420726			0.79	0.823333			0.449518	0.441763			WT	-1.4231	-1.37061	-1.48817
																													0.77	0.78			0.408413	0.420808			0.79	0.823333			0.449669	0.442095			WT	-0.853137	-0.368933	-0.900852
																													0.77	0.78			0.408472	0.420883			0.79	0.823333			0.449738	0.442335			WT	-1.72671	-1.69115	-1.64088
																													0.77	0.78			0.408567	0.420962			0.79	0.823333			0.449795	0.442384			WT	-1.00499	-0.429033	-1.08616
																													0.77	0.783333			0.408593	0.42099			0.79	0.823333			0.449924	0.442526			WT	0.0285992	-0.469101	0.139224
																													0.773333	0.783333			0.408652	0.421075			0.79	0.823333			0.450082	0.442528			WT	-0.176527	0.051773	-0.134538
																													0.773333	0.783333			0.408726	0.421209			0.79	0.823333			0.450189	0.442633			WT	0.0836119	-0.168597	-0.155028
																													0.773333	0.783333			0.408742	0.421316			0.79	0.823333			0.450351	0.442692			WT	0.349857	-0.308832	0.0547058
																													0.773333	0.783333			0.408753	0.421463			0.79	0.823333			0.450357	0.442815			WT	1.04072	0.512546	1.33348
																													0.773333	0.786667			0.408882	0.421465			0.79	0.826667			0.450465	0.443072			WT	-0.600433	-0.368933	-0.714638
																													0.773333	0.786667			0.408937	0.421549			0.79	0.826667			0.450471	0.4431			WT	0.42107	0.0918402	0.618896
																													0.773333	0.786667			0.409174	0.42157			0.793333	0.826667			0.450625	0.443281			WT	0.160012	0.512546	0.0773089
																													0.773333	0.786667			0.409256	0.421605			0.793333	0.826667			0.450687	0.443293			WT	-0.151639	-0.208664	-0.0555011
																													0.773333	0.786667			0.409482	0.421733			0.793333	0.826667			0.450727	0.443388			WT	0.672836	0.652781	0.6005
																													0.773333	0.786667			0.409512	0.42175			0.793333	0.826667			0.450775	0.443394			WT	-0.34385	0.0117058	-0.284572
																													0.773333	0.786667			0.40954	0.421772			0.793333	0.826667			0.450821	0.443436			WT	-0.115411	-0.368933	-0.159467
																													0.773333	0.79			0.409577	0.422144			0.793333	0.826667			0.450864	0.443436			WT	-1.42319	-1.15024	-1.31887
																													0.776667	0.79			0.409594	0.422262			0.793333	0.826667			0.45088	0.443776			WT	-1.21223	-0.529201	-1.23054
																													0.776667	0.79			0.409648	0.422266			0.793333	0.826667			0.450894	0.444217			WT	-0.31853	-0.589302	-0.319654
																													0.776667	0.79			0.409653	0.42238			0.793333	0.826667			0.451238	0.444401			WT	-1.54328	-1.17028	-1.5228
																													0.776667	0.79			0.409663	0.42267			0.793333	0.826667			0.451248	0.444418			WT	-1.01036	-0.589302	-1.00708
																													0.776667	0.79			0.409744	0.422694			0.793333	0.826667			0.451493	0.444441			WT	-1.02088	-1.05008	-0.86142
																													0.776667	0.79			0.409838	0.422807			0.793333	0.826667			0.451718	0.444473			WT	0.441545	0.492512	0.222761
																													0.776667	0.79			0.410009	0.422858			0.793333	0.83			0.451748	0.444484			WT	-0.302594	-0.228697	-0.555669
																													0.776667	0.79			0.410217	0.423036			0.793333	0.83			0.451776	0.444574			WT	-0.896275	-1.01001	-0.757234
																													0.776667	0.793333			0.410501	0.423045			0.793333	0.83			0.451789	0.444696			WT	-0.90014	-1.57095	-0.434297
																													0.776667	0.793333			0.410511	0.423122			0.793333	0.83			0.451937	0.444809			WT	-0.133453	-0.248731	-0.546144
																													0.78	0.793333			0.411041	0.423231			0.793333	0.83			0.451971	0.444906			WT	-0.552179	-0.469101	-0.514052
																													0.78	0.793333			0.411114	0.423418			0.793333	0.83			0.451992	0.444913			WT	-0.603356	-0.629369	-0.571145
																													0.78	0.793333			0.411126	0.42399			0.793333	0.833333			0.452154	0.444931			WT	-0.0512197	0.31221	0.0108263
																													0.78	0.793333			0.411356	0.424018			0.793333	0.833333			0.452161	0.44511			WT	-0.998324	-1.11018	-0.975049
																													0.78	0.793333			0.411402	0.424146			0.793333	0.833333			0.452349	0.445111			WT	-0.242692	-0.529201	-0.370709
																													0.78	0.796667			0.411429	0.424171			0.793333	0.833333			0.452383	0.445247			WT	-0.48044	-0.649403	-0.493485
																													0.78	0.796667			0.411457	0.42425			0.793333	0.833333			0.45241	0.44527			WT	-1.27532	-1.01001	-1.08609
																													0.78	0.796667			0.411521	0.424411			0.793333	0.833333			0.452417	0.445336			WT	0.0228345	0.392344	-0.104344
																													0.78	0.796667			0.411621	0.424455			0.793333	0.833333			0.452478	0.44535			WT	0.0243478	0.712882	-0.183591
																													0.783333	0.8			0.41172	0.424623			0.796667	0.833333			0.452602	0.445657			WT	-1.34079	-0.829706	-1.36169
																													0.783333	0.8			0.411763	0.424693			0.796667	0.833333			0.452676	0.446026			WT	-1.388	-1.01001	-1.26526
																													0.783333	0.8			0.412111	0.424696			0.796667	0.833333			0.452716	0.446044			WT	-0.665196	-0.409	-0.61749
																													0.783333	0.8			0.412194	0.425059			0.796667	0.833333			0.452724	0.44614			WT	0.140641	0.352277	-0.00409
																													0.783333	0.8			0.412628	0.425125			0.796667	0.833333			0.452726	0.446343			WT	0.019399	0.212042	-0.24111
																													0.783333	0.8			0.412843	0.425167			0.796667	0.833333			0.452772	0.446436			WT	0.0595504	-0.429033	-0.244145
																													0.783333	0.8			0.412912	0.425192			0.796667	0.833333			0.452856	0.446635			WT	0.24851	-0.00833	0.584645
																													0.783333	0.803333			0.413088	0.425232			0.796667	0.833333			0.452953	0.446656			WT	0.481376	0.532579	0.00834
																													0.783333	0.803333			0.413289	0.425323			0.796667	0.833333			0.452955	0.446675			WT	0.756408	0.0117058	0.888765
																													0.783333	0.803333			0.413348	0.425574			0.796667	0.836667			0.453158	0.446758			WT	-0.029122	-0.589302	0.427183
																													0.783333	0.803333			0.413363	0.425738			0.796667	0.836667			0.453287	0.446797			WT	0.102781	0.332243	-0.0135625
																													0.783333	0.806667			0.413384	0.425899			0.796667	0.836667			0.453376	0.446867			WT	0.706109	0.853117	0.360047
																													0.786667	0.806667			0.413421	0.425963			0.8	0.836667			0.453529	0.447155			WT	0.820516	0.612714	0.725462
																													0.786667	0.806667			0.413465	0.426013			0.8	0.836667			0.453539	0.447219			WT	0.501403	-0.048395	0.538196
																													0.786667	0.806667			0.413565	0.426122			0.8	0.836667			0.453555	0.447251			WT	-1.24555	-1.41068	-1.11365
																													0.786667	0.806667			0.413657	0.42646			0.8	0.836667			0.453566	0.447262			WT	0.722422	1.25379	0.369489
																													0.786667	0.806667			0.413713	0.42666			0.8	0.836667			0.453743	0.447416			WT	0.913996	0.933251	0.89507
																													0.786667	0.806667			0.413734	0.426792			0.8	0.836667			0.453784	0.447899			WT	0.603056	0.0117058	0.818016
																													0.786667	0.81			0.414292	0.426792			0.8	0.836667			0.453821	0.447924			WT	-0.0266446	0.652781	-0.269382
																													0.786667	0.81			0.414353	0.426802			0.8	0.836667			0.453863	0.447933			WT	0.68274	1.13359	0.383426
																													0.786667	0.81			0.414367	0.426872			0.8	0.836667			0.45395	0.447936			WT	-1.10824	-0.849739	-1.01173
																													0.786667	0.81			0.414392	0.426876			0.8	0.836667			0.453964	0.448007			WT	0.50842	0.752949	0.297773
																													0.786667	0.81			0.414447	0.42691			0.8	0.84			0.453968	0.448151			WT	0.55128	0.412378	0.477879
																													0.79	0.81			0.414465	0.427001			0.8	0.84			0.453984	0.448227			WT	-0.270739	-0.228697	-0.165296
																													0.79	0.81			0.414731	0.427171			0.8	0.84			0.454051	0.448328			WT	0.543865	0.652781	0.98087
																													0.79	0.81			0.414835	0.427176			0.8	0.84			0.454292	0.448334			WT	0.52309	0.953285	0.0759754
																													0.79	0.81			0.414869	0.427276			0.8	0.84			0.454312	0.448459			WT	-0.186809	-0.0884622	-0.628388
																													0.79	0.81			0.415002	0.427312			0.803333	0.84			0.454409	0.448521			WT	-2.17639	-2.29216	-1.9779
																													0.79	0.81			0.415057	0.427805			0.803333	0.84			0.454483	0.448603			WT	-2.72796	-3.1536	-2.07168
																													0.79	0.81			0.415197	0.427821			0.803333	0.84			0.454556	0.448683			WT	-2.35606	-2.49249	-1.92577
																													0.793333	0.813333			0.415235	0.42818			0.803333	0.84			0.454749	0.448698			WT	-0.9699	-0.889806	-0.985563
																													0.793333	0.813333			0.4153	0.428294			0.803333	0.84			0.454843	0.448944			WT	-0.0568646	-0.769605	-0.110193
																													0.793333	0.813333			0.4153	0.428321			0.803333	0.84			0.454891	0.448954			WT	0.209077	-0.00833	-0.0909841
																													0.793333	0.813333			0.415443	0.428729			0.803333	0.84			0.454918	0.449254			WT	0.0479295	0.392344	-0.138694
																													0.793333	0.813333			0.415546	0.428823			0.803333	0.843333			0.454974	0.449689			WT	-0.555162	0.0117058	-0.837808
																													0.793333	0.813333			0.415575	0.428884			0.803333	0.843333			0.45519	0.449734			WT	-1.09283	-1.19031	-0.687762
																													0.793333	0.813333			0.415583	0.428921			0.803333	0.843333			0.455317	0.450173			WT	-1.76167	-2.89317	-1.0348
																													0.793333	0.813333			0.41568	0.429208			0.803333	0.843333			0.45564	0.450221			WT	-2.09706	-3.05344	-1.29635
																													0.793333	0.813333			0.41588	0.429282			0.803333	0.843333			0.455781	0.450524			WT	-2.45838	-2.8531	-2.01669
																													0.793333	0.813333			0.416145	0.429291			0.803333	0.843333			0.455814	0.450583			WT	-0.887573	-1.23038	-0.753355
																													0.796667	0.816667			0.416187	0.429314			0.803333	0.843333			0.455837	0.450589			WT	-1.96881	-2.53256	-1.16595
																													0.796667	0.816667			0.416314	0.429817			0.803333	0.843333			0.455935	0.450781			WT	-0.800404	-0.368933	-0.860872
																													0.796667	0.816667			0.416331	0.429986			0.806667	0.843333			0.456034	0.450813			WT	-0.979334	-0.328865	-1.19672
																													0.796667	0.816667			0.41635	0.430137			0.806667	0.843333			0.456083	0.451514			WT	-1.39739	-1.69115	-1.02329
																													0.8	0.816667			0.416388	0.430228			0.806667	0.843333			0.456097	0.45156			WT	-2.92995	-3.45411	-2.16787
																													0.8	0.816667			0.416443	0.430234			0.806667	0.846667			0.456217	0.451781			WT	-2.0912	-2.17196	-1.66336
																													0.8	0.816667			0.416607	0.430574			0.806667	0.846667			0.456326	0.451835			WT	-1.36543	-1.53088	-1.27315
																													0.8	0.816667			0.416769	0.430618			0.806667	0.846667			0.456398	0.451837			WT	1.22718	0.732915	1.39095
																													0.8	0.816667			0.416839	0.430676			0.806667	0.846667			0.456447	0.451906			WT	0.344978	0.672815	0.142213
																													0.8	0.816667			0.417082	0.430778			0.806667	0.846667			0.456662	0.451909			WT	0.849079	0.993352	0.837869
																													0.8	0.816667			0.417224	0.430797			0.806667	0.846667			0.456946	0.451916			WT	0.959313	1.25379	0.844903
																													0.8	0.82			0.417331	0.430865			0.806667	0.846667			0.457193	0.452016			WT	1.06677	0.232075	1.17203
																													0.8	0.82			0.417452	0.430941			0.806667	0.846667			0.457211	0.452041			WT	0.929264	1.19369	0.568548
																													0.8	0.82			0.417751	0.430941			0.806667	0.846667			0.457378	0.452343			WT	-0.242522	0.272143	-0.457823
																													0.8	0.82			0.41789	0.431034			0.806667	0.846667			0.45742	0.452492			WT	-0.434885	-0.809672	-0.307264
																													0.8	0.82			0.417988	0.431218			0.806667	0.85			0.457587	0.45267			WT	0.192921	0.0317394	0.802939
																													0.8	0.82			0.418006	0.431286			0.806667	0.85			0.457645	0.452732			WT	-0.500074	-0.328865	-0.573921
																													0.803333	0.82			0.418058	0.431325			0.806667	0.85			0.457676	0.452742			WT	-0.111496	-0.348899	0.114825
																													0.803333	0.82			0.418209	0.431461			0.81	0.85			0.45775	0.45276			WT	-0.188202	0.632747	-0.515419
																													0.803333	0.82			0.418212	0.431553			0.81	0.85			0.457977	0.453036			WT	0.188427	0.752949	0.0267929
																													0.803333	0.823333			0.418235	0.431608			0.81	0.85			0.458023	0.453142			WT	0.93366	1.05345	1.07564
																													0.803333	0.823333			0.418301	0.431812			0.81	0.85			0.458234	0.453373			WT	0.813673	0.993352	0.911398
																													0.803333	0.823333			0.418451	0.431867			0.81	0.85			0.458243	0.453533			WT	0.752778	0.712882	0.989002
																													0.803333	0.823333			0.418458	0.432203			0.81	0.85			0.458385	0.453842			WT	0.450758	0.692848	0.485158
																													0.803333	0.823333			0.418511	0.432272			0.81	0.85			0.458454	0.453889			WT	0.26509	0.332243	0.29233
																													0.803333	0.823333			0.418534	0.432277			0.81	0.85			0.458478	0.454145			WT	0.659001	1.17365	0.355122
																													0.803333	0.823333			0.418604	0.432393			0.81	0.85			0.458519	0.454234			WT	0.495763	0.192008	1.0099
																													0.803333	0.823333			0.418633	0.432466			0.81	0.85			0.458544	0.454306			WT	0.562261	0.712882	0.405638
																													0.806667	0.823333			0.418738	0.432527			0.81	0.85			0.458569	0.454326			WT	0.643096	1.07349	0.467398
																													0.806667	0.826667			0.41881	0.432666			0.81	0.85			0.45872	0.454603			WT	0.201755	0.272143	0.221513
																													0.806667	0.826667			0.418875	0.432759			0.81	0.853333			0.458759	0.454636			WT	0.144891	0.512546	0.468138
																													0.806667	0.826667			0.418919	0.432779			0.81	0.853333			0.458775	0.45466			WT	0.496138	1.07349	0.10867
																													0.806667	0.826667			0.418926	0.432928			0.81	0.853333			0.458895	0.45473			WT	0.641601	0.973319	0.473615
																													0.806667	0.826667			0.418945	0.432987			0.813333	0.853333			0.458966	0.455021			WT	0.438473	1.33392	0.435438
																													0.806667	0.83			0.418989	0.433019			0.813333	0.853333			0.459007	0.455122			WT	0.441427	0.212042	0.41895
																													0.806667	0.83			0.419093	0.433052			0.813333	0.853333			0.45901	0.455132			WT	0.823691	1.05345	0.615869
																													0.81	0.83			0.419104	0.433229			0.813333	0.853333			0.45912	0.455212			WT	1.32047	1.05345	1.22339
																													0.81	0.83			0.419199	0.433531			0.813333	0.853333			0.459139	0.455452			WT	1.48186	1.29386	1.54998
																													0.81	0.83			0.419238	0.433552			0.813333	0.853333			0.459146	0.455918			WT	1.24188	0.893184	1.17735
																													0.81	0.83			0.419281	0.433561			0.813333	0.853333			0.459299	0.456007			WT	0.137856	0.612714	0.025809
																													0.81	0.83			0.419282	0.433845			0.813333	0.853333			0.459421	0.456074			WT	0.361216	0.292176	0.437208
																													0.81	0.83			0.419307	0.433876			0.813333	0.853333			0.459448	0.456163			WT	0.239757	0.392344	0.0679687
																													0.81	0.83			0.419389	0.433884			0.813333	0.853333			0.45945	0.456165			WT	1.19294	1.09352	0.99969
																													0.81	0.833333			0.419438	0.433896			0.813333	0.853333			0.459495	0.45622			WT	-0.233552	-0.0884622	0.16188
																													0.81	0.833333			0.419506	0.434646			0.813333	0.856667			0.459533	0.456369			WT	0.128232	0.171975	0.427483
																													0.81	0.833333			0.419526	0.434665			0.813333	0.856667			0.459597	0.456602			WT	0.319503	1.05345	0.293998
																													0.81	0.833333			0.419701	0.434785			0.813333	0.856667			0.459641	0.456609			WT	0.39543	0.772983	0.400589
																													0.81	0.833333			0.419721	0.434897			0.813333	0.856667			0.459674	0.456639			WT	0.684079	0.973319	0.332705
																													0.81	0.833333			0.42005	0.434945			0.813333	0.856667			0.459716	0.456862			WT	0.0437652	0.712882	-0.103252
																													0.81	0.833333			0.420399	0.434971			0.813333	0.856667			0.459739	0.456935			WT	0.866778	1.25379	0.603602
																													0.81	0.833333			0.420418	0.434983			0.813333	0.856667			0.459833	0.457035			WT	0.736047	1.25379	0.575216
																													0.813333	0.833333			0.420428	0.435004			0.816667	0.856667			0.459834	0.457136			WT	1.11516	0.833083	1.15472
																													0.813333	0.833333			0.420766	0.435189			0.816667	0.856667			0.45984	0.457192			WT	0.955322	1.07349	1.18396
																													0.813333	0.833333			0.42092	0.435238			0.816667	0.856667			0.459889	0.457297			WT	-0.474298	-0.268765	-0.299527
																													0.813333	0.833333			0.420983	0.43527			0.816667	0.856667			0.459914	0.457511			WT	0.818657	0.873151	0.625195
																													0.813333	0.833333			0.420985	0.435295			0.816667	0.856667			0.459999	0.457832			WT	0.654839	0.933251	0.462737
																													0.813333	0.833333			0.42103	0.435387			0.816667	0.856667			0.460173	0.457869			WT	-0.591106	0.051773	-0.775974
																													0.813333	0.833333			0.421083	0.43544			0.816667	0.856667			0.460191	0.458023			WT	0.462728	0.632747	0.268404
																													0.813333	0.836667			0.42114	0.435463			0.816667	0.856667			0.460219	0.458072			WT	1.27323	1.21372	1.18843
																													0.816667	0.836667			0.421274	0.435521			0.816667	0.856667			0.460276	0.458673			WT	0.548373	0.873151	0.332761
																													0.816667	0.836667			0.421451	0.435604			0.816667	0.86			0.460492	0.458708			WT	0.623755	1.11355	0.493088
																													0.816667	0.836667			0.421457	0.435614			0.816667	0.86			0.460567	0.458774			WT	1.03451	0.953285	0.824186
																													0.816667	0.836667			0.421461	0.435659			0.816667	0.86			0.460579	0.45883			WT	0.883675	1.11355	0.913935
																													0.816667	0.836667			0.421523	0.43573			0.816667	0.86			0.460635	0.458924			WT	0.563432	0.612714	0.654192
																													0.816667	0.836667			0.421557	0.435741			0.816667	0.86			0.460848	0.458935			WT	0.81564	0.612714	0.468667
																													0.816667	0.836667			0.421577	0.435746			0.816667	0.86			0.461112	0.458936			WT	1.00143	0.712882	1.07782
																													0.816667	0.836667			0.421598	0.43582			0.816667	0.86			0.461194	0.458953			WT	1.05957	0.692848	1.0593
																													0.82	0.84			0.421831	0.43583			0.816667	0.86			0.461529	0.458987			WT	1.07441	0.612714	1.29267
																													0.82	0.84			0.421844	0.435948			0.816667	0.86			0.461585	0.459045			WT	0.875363	1.33392	0.991465
																													0.82	0.84			0.421849	0.436008			0.816667	0.86			0.461901	0.45907			WT	1.0047	0.913218	1.09438
																													0.82	0.84			0.422098	0.436024			0.82	0.86			0.461979	0.459101			WT	0.132008	-0.308832	0.611747
																													0.82	0.84			0.422108	0.436106			0.82	0.86			0.462023	0.459146			WT	0.917919	0.933251	0.494555
																													0.82	0.84			0.422201	0.436111			0.82	0.86			0.462024	0.459218			WT	1.13009	0.632747	1.26156
																													0.82	0.84			0.422238	0.436288			0.82	0.86			0.462046	0.45934			WT	1.50776	0.933251	1.59557
																													0.82	0.84			0.422241	0.436327			0.82	0.86			0.462049	0.459354			WT	1.00256	0.953285	1.08172
																													0.82	0.843333			0.422346	0.436329			0.82	0.863333			0.462095	0.459383			WT	0.78847	0.111874	1.41707
																													0.82	0.843333			0.422466	0.436392			0.82	0.863333			0.462101	0.459395			WT	1.25545	0.752949	1.36237
																													0.823333	0.843333			0.422602	0.436393			0.82	0.863333			0.462158	0.45974			WT	0.68679	0.893184	0.658349
																													0.823333	0.843333			0.422904	0.436562			0.82	0.863333			0.462173	0.459788			WT	0.722589	1.03342	0.748474
																													0.823333	0.843333			0.422916	0.436649			0.82	0.863333			0.462286	0.46015			WT	-0.0461255	-0.108496	-0.196159
																													0.823333	0.843333			0.422964	0.436672			0.82	0.863333			0.462316	0.460349			WT	0.599541	0.352277	0.368171
																													0.823333	0.843333			0.423033	0.436736			0.82	0.863333			0.46245	0.460415			WT	0.740036	1.03342	0.542133
																													0.823333	0.843333			0.423191	0.436849			0.82	0.863333			0.462646	0.460457			WT	0.792862	0.532579	0.91783
																													0.823333	0.843333			0.423259	0.4373			0.823333	0.863333			0.462755	0.460489			WT	1.14565	0.412378	1.40837
																													0.823333	0.843333			0.423285	0.437519			0.823333	0.863333			0.462834	0.460819			WT	1.02458	0.332243	1.33398
																													0.823333	0.843333			0.423304	0.437529			0.823333	0.863333			0.462957	0.460987			WT	0.830037	0.752949	0.715118
																													0.826667	0.843333			0.423355	0.437563			0.823333	0.863333			0.463076	0.461045			WT	0.850759	0.853117	0.8482
																													0.826667	0.843333			0.423414	0.437664			0.823333	0.863333			0.463085	0.461454			WT	0.979418	0.532579	1.26345
																													0.826667	0.846667			0.423556	0.437777			0.823333	0.863333			0.463122	0.461498			WT	1.27732	0.993352	1.47068
																													0.826667	0.846667			0.42362	0.437812			0.823333	0.863333			0.463159	0.461583			WT	1.3492	1.27382	1.53827
																													0.826667	0.846667			0.423648	0.437812			0.823333	0.863333			0.463171	0.461709			WT	0.491063	0.392344	0.399937
																													0.826667	0.846667			0.423833	0.437955			0.823333	0.866667			0.463333	0.461901			WT	0.5499	0.252109	0.659657
																													0.826667	0.846667			0.423858	0.437981			0.823333	0.866667			0.463384	0.461979			WT	0.950476	0.853117	0.863593
																													0.826667	0.846667			0.424116	0.438002			0.823333	0.866667			0.463682	0.462109			WT	0.715615	0.452445	0.639616
																													0.826667	0.846667			0.424154	0.438088			0.823333	0.866667			0.4638	0.462221			WT	1.16213	0.552613	1.38424
																													0.826667	0.846667			0.424358	0.438211			0.823333	0.866667			0.463898	0.462237			WT	1.40805	1.09352	1.08179
																													0.826667	0.85			0.424426	0.438233			0.823333	0.866667			0.464038	0.462255			WT	1.41539	1.61439	1.23569
																													0.83	0.85			0.424499	0.438311			0.823333	0.866667			0.464128	0.462438			WT	1.16508	1.53426	0.89398
																													0.83	0.85			0.4248	0.438361			0.823333	0.866667			0.464138	0.462618			WT	1.49293	1.27382	1.53511
																													0.83	0.85			0.424895	0.438444			0.823333	0.866667			0.46422	0.46266			WT	0.782646	0.692848	0.833858
																													0.83	0.85			0.424999	0.438459			0.823333	0.866667			0.46441	0.462758			WT	0.975214	1.07349	1.22598
																													0.83	0.85			0.425094	0.438704			0.823333	0.866667			0.464475	0.462774			WT	0.804654	0.171975	1.24231
																													0.83	0.85			0.425143	0.438831			0.826667	0.87			0.46452	0.462833			WT	1.0045	1.19369	0.82696
																													0.83	0.853333			0.425187	0.438875			0.826667	0.87			0.464613	0.462908			WT	1.11951	0.692848	1.10831
																													0.83	0.853333			0.425479	0.438927			0.826667	0.87			0.464634	0.462916			WT	0.284229	0.512546	0.342609
																													0.83	0.853333			0.425572	0.438971			0.826667	0.87			0.46467	0.46298			WT	0.418605	0.472479	0.251155
																													0.83	0.853333			0.425664	0.43901			0.826667	0.87			0.464749	0.462999			WT	0.608451	0.612714	0.840625
																													0.83	0.853333			0.425834	0.439038			0.826667	0.87			0.464774	0.463217			WT	0.679792	1.09352	0.408653
																													0.83	0.853333			0.425867	0.439078			0.826667	0.87			0.464865	0.463353			WT	0.702297	0.913218	0.629885
																													0.83	0.853333			0.425958	0.439192			0.826667	0.87			0.464866	0.463671			WT	0.835091	1.29386	0.822014
																													0.83	0.853333			0.426026	0.439291			0.826667	0.87			0.464947	0.463756			WT	0.871392	0.252109	1.29333
																													0.833333	0.853333			0.426087	0.439394			0.826667	0.873333			0.464959	0.463771			WT	-0.0300817	0.212042	-0.027313
																													0.833333	0.853333			0.426134	0.43953			0.826667	0.873333			0.465042	0.463898			WT	0.97711	1.19369	1.1514
																													0.833333	0.853333			0.426145	0.439583			0.826667	0.873333			0.465111	0.463905			WT	0.844317	1.27382	0.564566
																													0.833333	0.853333			0.426161	0.439776			0.826667	0.873333			0.465227	0.464321			WT	0.273695	0.572647	0.329177
																													0.833333	0.856667			0.426173	0.439954			0.826667	0.873333			0.465289	0.464371			WT	0.668445	0.752949	0.20912
																													0.833333	0.856667			0.426292	0.439963			0.826667	0.873333			0.465344	0.464562			WT	0.96219	0.332243	0.800463
																													0.833333	0.856667			0.426335	0.440159			0.826667	0.873333			0.465472	0.464566			WT	0.783846	-0.0884622	0.845919
																													0.833333	0.856667			0.426399	0.440182			0.826667	0.873333			0.465501	0.464617			WT	0.202103	-0.348899	0.287186
																													0.833333	0.856667			0.426622	0.440368			0.826667	0.873333			0.465519	0.464782			WT	-1.16301	-1.37061	-0.971714
																													0.833333	0.856667			0.426641	0.440407			0.83	0.873333			0.465525	0.465046			WT	-1.99372	-2.29216	-1.47726
																													0.833333	0.856667			0.426671	0.440613			0.83	0.873333			0.465525	0.465161			WT	-0.846509	-0.308832	-0.798738
																													0.833333	0.856667			0.426856	0.44069			0.83	0.873333			0.46553	0.46527			WT	1.16807	1.25379	1.0255
																													0.836667	0.856667			0.426885	0.441038			0.83	0.873333			0.465669	0.465305			WT	0.943611	1.07349	0.8755
																													0.836667	0.856667			0.427066	0.441141			0.83	0.873333			0.465824	0.46535			WT	0.819866	0.552613	0.881339
																													0.836667	0.856667			0.427075	0.441389			0.83	0.873333			0.465847	0.465375			WT	-0.341292	-0.248731	0.0697088
																													0.836667	0.856667			0.427082	0.441544			0.83	0.873333			0.465889	0.465381			WT	0.29612	1.05345	0.16598
																													0.836667	0.856667			0.427154	0.441812			0.83	0.873333			0.466039	0.465386			WT	1.02356	0.973319	0.940414
																													0.836667	0.86			0.427203	0.441923			0.83	0.873333			0.466161	0.465391			WT	0.741703	1.49419	0.408251
																													0.836667	0.86			0.427367	0.442075			0.83	0.873333			0.466201	0.465478			WT	0.999016	0.292176	1.26609
																													0.836667	0.86			0.427521	0.442132			0.83	0.873333			0.466293	0.465501			WT	0.760606	0.772983	1.06276
																													0.836667	0.86			0.42758	0.442469			0.83	0.873333			0.466321	0.465573			WT	0.864252	0.492512	0.879955
																													0.836667	0.86			0.427735	0.442511			0.83	0.876667			0.466438	0.46569			WT	0.23673	0.793016	0.311347
																													0.836667	0.86			0.427772	0.442578			0.83	0.876667			0.466451	0.465972			WT	1.51389	1.23376	1.70285
																													0.836667	0.86			0.427795	0.44268			0.83	0.876667			0.466533	0.466197			WT	1.18094	1.05345	1.05432
																													0.836667	0.86			0.427828	0.442691			0.83	0.876667			0.466664	0.466367			WT	1.07349	0.81305	1.22564
																													0.836667	0.86			0.42797	0.442945			0.83	0.876667			0.466754	0.466611			WT	0.977658	0.652781	1.44003
																													0.836667	0.86			0.428011	0.44303			0.83	0.876667			0.466794	0.466749			WT	0.436278	0.212042	0.527865
																													0.836667	0.86			0.42815	0.443114			0.83	0.876667			0.466819	0.46675			WT	-1.31426	-0.989974	-0.996295
																													0.836667	0.86			0.428172	0.443193			0.83	0.876667			0.466974	0.466948			WT	-1.43518	-1.63105	-0.957674
																													0.836667	0.86			0.428221	0.443218			0.83	0.876667			0.467	0.466974			WT	-0.165293	-0.0283614	-0.014613
																													0.836667	0.86			0.428444	0.443349			0.83	0.876667			0.467021	0.466999			WT	-0.276358	-0.489134	0.0226286
																													0.84	0.86			0.428482	0.443422			0.83	0.876667			0.467039	0.467087			WT	-0.249688	-0.228697	-0.451771
																													0.84	0.86			0.428507	0.443529			0.83	0.876667			0.467055	0.467184			WT	-0.918041	-1.13021	-0.740245
																													0.84	0.86			0.428541	0.44356			0.83	0.876667			0.467169	0.467237			WT	-1.50311	-1.29048	-1.18612
																													0.84	0.86			0.428596	0.444003			0.833333	0.876667			0.467329	0.467359			WT	-1.85966	-1.95159	-1.47449
																													0.84	0.86			0.42862	0.44436			0.833333	0.876667			0.467425	0.467503			WT	-1.29846	-1.33055	-1.01733
																													0.84	0.86			0.428645	0.444411			0.833333	0.876667			0.467521	0.467548			WT	-2.05354	-1.75125	-1.97064
																													0.84	0.863333			0.428693	0.444475			0.833333	0.876667			0.467603	0.467569			WT	-2.05595	-1.85142	-1.93193
																													0.84	0.863333			0.428774	0.444612			0.833333	0.88			0.467668	0.467756			WT	-2.16628	-2.17196	-2.07053
																													0.84	0.863333			0.428907	0.444916			0.833333	0.88			0.467702	0.467913			WT	1.10256	0.31221	1.39047
																													0.84	0.863333			0.428916	0.444943			0.833333	0.88			0.467708	0.468017			WT	-0.126273	0.352277	-0.315149
																													0.84	0.863333			0.428932	0.445081			0.833333	0.88			0.467776	0.468038			WT	0.662739	0.652781	0.621932
																													0.84	0.863333			0.429041	0.445129			0.833333	0.88			0.467811	0.468119			WT	-0.22509	0.232075	-0.169585
																													0.84	0.863333			0.429098	0.445229			0.833333	0.88			0.467858	0.468406			WT	1.64154	0.833083	2.01309
																													0.843333	0.863333			0.429186	0.445332			0.833333	0.88			0.467917	0.468472			WT	0.433163	0.332243	0.322531
																													0.843333	0.863333			0.429219	0.44539			0.833333	0.88			0.468027	0.468585			WT	0.755486	1.05345	0.635349
																													0.843333	0.863333			0.429255	0.445541			0.833333	0.88			0.468115	0.4687			WT	1.07798	0.59268	1.21008
																													0.843333	0.863333			0.42943	0.445555			0.833333	0.88			0.468135	0.46899			WT	0.885751	0.893184	0.973658
																													0.843333	0.863333			0.429437	0.445557			0.833333	0.88			0.468152	0.469258			WT	1.10257	0.252109	1.7643
																													0.843333	0.863333			0.429481	0.445592			0.833333	0.88			0.468189	0.469388			WT	1.08869	0.772983	1.11762
																													0.843333	0.866667			0.429492	0.445657			0.833333	0.88			0.468197	0.469684			WT	1.04211	0.913218	0.850393
																													0.843333	0.866667			0.429523	0.445684			0.833333	0.88			0.468479	0.469702			WT	1.15925	0.332243	1.10068
																													0.843333	0.866667			0.42961	0.445855			0.833333	0.88			0.468518	0.469754			WT	0.407063	0.252109	0.242422
																													0.843333	0.866667			0.42962	0.445966			0.833333	0.88			0.46852	0.469834			WT	1.08849	0.572647	1.25647
																													0.843333	0.866667			0.429757	0.445981			0.833333	0.88			0.468823	0.469913			WT	0.726064	0.572647	0.74776
																													0.846667	0.866667			0.429808	0.44611			0.833333	0.88			0.468838	0.469958			WT	1.1458	0.873151	1.18323
																													0.846667	0.866667			0.429908	0.446111			0.833333	0.88			0.468882	0.470203			WT	0.146967	0.552613	-0.065343
																													0.846667	0.866667			0.429946	0.446397			0.836667	0.88			0.468917	0.47031			WT	-0.370839	0.0718066	-0.594782
																													0.846667	0.87			0.42998	0.446586			0.836667	0.883333			0.468977	0.470511			WT	0.210116	0.252109	0.215206
																													0.846667	0.87			0.430138	0.446594			0.836667	0.883333			0.469002	0.470693			WT	0.483366	1.41406	0.499674
																													0.846667	0.87			0.430383	0.446734			0.836667	0.883333			0.469136	0.47096			WT	0.882493	1.17365	0.841804
																													0.846667	0.87			0.430398	0.446986			0.836667	0.883333			0.469243	0.471132			WT	0.512557	0.492512	0.59087
																													0.846667	0.87			0.430404	0.447068			0.836667	0.883333			0.469274	0.471249			WT	1.06593	1.03342	1.02768
																													0.846667	0.87			0.430815	0.447223			0.836667	0.883333			0.469346	0.471335			WT	1.41765	0.692848	1.42102
																													0.846667	0.87			0.430988	0.44725			0.836667	0.883333			0.469369	0.471568			WT	1.2826	0.793016	1.3684
																													0.846667	0.87			0.431061	0.447328			0.836667	0.883333			0.469421	0.471604			WT	1.31104	1.41406	1.36574
																													0.846667	0.87			0.431085	0.447428			0.836667	0.883333			0.469446	0.471838			WT	1.38352	1.29386	1.10294
																													0.846667	0.87			0.431126	0.447525			0.836667	0.883333			0.469449	0.471927			WT	1.87369	0.973319	2.05483
																													0.846667	0.87			0.431128	0.447604			0.836667	0.883333			0.469458	0.472052			WT	1.60582	0.833083	2.17299
																													0.846667	0.87			0.431129	0.447681			0.836667	0.883333			0.469507	0.472262			WT	1.12181	0.672815	1.23087
																													0.846667	0.873333			0.431181	0.447699			0.836667	0.886667			0.469586	0.472434			WT	0.66502	0.853117	0.754032
																													0.85	0.873333			0.431185	0.447844			0.836667	0.886667			0.469621	0.472453			WT	0.791523	0.652781	0.948293
																													0.85	0.873333			0.43119	0.447911			0.836667	0.886667			0.469643	0.472455			WT	-0.293039	-0.489134	-0.127721
																													0.85	0.873333			0.431241	0.447911			0.836667	0.886667			0.469712	0.472763			WT	1.00433	0.772983	0.916014
																													0.85	0.873333			0.431281	0.447921			0.836667	0.886667			0.469722	0.472915			WT	2.00642	1.25379	2.22953
																													0.85	0.873333			0.431283	0.447926			0.836667	0.886667			0.469734	0.472944			WT	1.31653	0.712882	1.39295
																													0.85	0.873333			0.43133	0.448079			0.836667	0.886667			0.469738	0.473279			WT	0.588241	0.472479	0.471721
																													0.85	0.873333			0.431443	0.448389			0.836667	0.886667			0.469819	0.473294			WT	1.17686	1.01339	1.49553
																													0.85	0.873333			0.431772	0.448597			0.836667	0.886667			0.469855	0.473308			WT	1.17207	0.793016	1.10015
																													0.85	0.873333			0.431815	0.448618			0.836667	0.886667			0.470081	0.473552			WT	0.918466	1.31389	0.923738
																													0.85	0.873333			0.431944	0.448681			0.836667	0.886667			0.470091	0.473627			WT	1.05341	0.612714	1.55419
																													0.85	0.873333			0.432074	0.448694			0.836667	0.886667			0.470274	0.473692			WT	1.12539	0.893184	1.23399
																													0.853333	0.873333			0.432161	0.44873			0.836667	0.886667			0.470306	0.473989			WT	0.668306	0.572647	0.866817
																													0.853333	0.876667			0.432398	0.448742			0.836667	0.886667			0.470362	0.474097			WT	1.37537	1.01339	1.41911
																													0.853333	0.876667			0.432718	0.448748			0.836667	0.886667			0.470485	0.474546			WT	1.40917	0.893184	1.28733
																													0.853333	0.876667			0.432782	0.44878			0.84	0.886667			0.470545	0.474559			WT	1.00822	1.27382	0.888898
																													0.853333	0.876667			0.432922	0.448798			0.84	0.886667			0.470546	0.474719			WT	1.36677	0.732915	1.65165
																													0.853333	0.876667			0.432941	0.448812			0.84	0.886667			0.470547	0.474954			WT	1.70898	1.39402	1.49747
																													0.853333	0.876667			0.433066	0.448838			0.84	0.89			0.470586	0.475029			WT	0.953245	0.993352	0.998963
																													0.853333	0.876667			0.43307	0.448911			0.84	0.89			0.470641	0.475037			WT	0.895745	1.01339	1.01666
																													0.853333	0.876667			0.433252	0.449043			0.84	0.89			0.470668	0.475392			WT	1.04317	0.552613	1.24363
																													0.853333	0.88			0.4333	0.449062			0.84	0.89			0.470714	0.475398			WT	0.614074	-0.549235	1.06947
																													0.853333	0.88			0.433332	0.449092			0.84	0.89			0.470773	0.47589			WT	1.15453	0.913218	1.27778
																													0.856667	0.88			0.433335	0.449201			0.84	0.89			0.470855	0.476147			WT	0.872848	0.953285	0.987989
																													0.856667	0.88			0.433379	0.44932			0.84	0.89			0.470875	0.476174			WT	0.0136587	0.192008	-0.17926
																													0.856667	0.88			0.433475	0.449342			0.84	0.89			0.470918	0.476238			WT	-0.236087	-0.00833	-0.277131
																													0.856667	0.88			0.433492	0.449443			0.84	0.89			0.471017	0.476261			WT	-2.87003	-3.89485	-1.85184
																													0.856667	0.88			0.43355	0.449672			0.84	0.89			0.471019	0.476459			WT	-2.52042	-3.19367	-1.57338
																													0.856667	0.88			0.433608	0.449873			0.84	0.89			0.471206	0.476656			WT	-2.5598	-3.37397	-1.70972
																													0.856667	0.88			0.433622	0.449952			0.84	0.89			0.471247	0.476815			WT	0.0939908	0.532579	0.112394
																													0.856667	0.88			0.433655	0.450026			0.84	0.89			0.471319	0.477042			WT	-1.10132	-0.328865	-1.25286
																													0.856667	0.88			0.43366	0.450146			0.84	0.89			0.471479	0.477429			WT	-2.72776	-3.19367	-2.05748
																													0.856667	0.88			0.433678	0.450169			0.84	0.89			0.471524	0.477511			WT	-3.14636	-3.83475	-2.0538
																													0.856667	0.88			0.433699	0.450595			0.84	0.89			0.471584	0.477567			WT	-1.28461	-1.59098	-0.63288
																													0.856667	0.88			0.433752	0.450843			0.84	0.89			0.471589	0.477586			WT	0.0317336	0.332243	-0.52265
																													0.856667	0.88			0.433834	0.451061			0.84	0.893333			0.471903	0.478155			WT	-0.326684	-0.108496	-0.65801
																													0.856667	0.883333			0.433899	0.451103			0.84	0.893333			0.472008	0.478225			WT	-0.0606443	-0.729538	-0.00559
																													0.856667	0.883333			0.433996	0.451426			0.84	0.893333			0.472098	0.478432			WT	-2.03191	-2.19199	-1.34489
																													0.856667	0.883333			0.434003	0.451455			0.84	0.893333			0.472223	0.478514			WT	-0.685911	-0.849739	-0.925085
																													0.86	0.883333			0.434022	0.451656			0.843333	0.893333			0.472259	0.47859			WT	-1.25366	-1.41068	-1.09147
																													0.86	0.883333			0.434046	0.451728			0.843333	0.893333			0.472298	0.478965			WT	-3.03158	-3.53424	-2.38094
																													0.86	0.883333			0.434075	0.452022			0.843333	0.893333			0.472496	0.47924			WT	-2.23246	-2.49249	-1.44269
																													0.86	0.883333			0.434188	0.452236			0.843333	0.893333			0.472595	0.479577			WT	-2.29153	-2.65276	-1.79095
																													0.86	0.883333			0.434189	0.452265			0.843333	0.893333			0.472623	0.479593			WT	-2.63328	-2.793	-2.16273
																													0.86	0.883333			0.434282	0.452364			0.843333	0.893333			0.472708	0.479727			WT	-1.79563	-1.81135	-1.48834
																													0.86	0.886667			0.434303	0.452537			0.843333	0.893333			0.472719	0.479856			WT	-2.34141	-2.9733	-1.48211
																													0.86	0.886667			0.43434	0.452802			0.843333	0.893333			0.472782	0.479902			WT	-2.43702	-2.9733	-1.82775
																													0.86	0.886667			0.434344	0.452927			0.843333	0.893333			0.472843	0.480027			WT	-2.46279	-2.69283	-2.01927
																													0.86	0.886667			0.434349	0.452952			0.843333	0.893333			0.472923	0.480141			WT	-1.52903	-1.93155	-1.52902
																													0.86	0.886667			0.434448	0.453088			0.843333	0.893333			0.472993	0.480172			WT	-1.59386	-2.05176	-1.49933
																													0.86	0.886667			0.434523	0.453135			0.843333	0.893333			0.473023	0.480376			WT	-2.23474	-1.91152	-2.01408
																													0.86	0.886667			0.434558	0.45329			0.843333	0.893333			0.473124	0.480692			WT	-2.82201	-3.59434	-1.63064
																													0.86	0.886667			0.434655	0.453519			0.843333	0.896667			0.473126	0.481146			WT	-2.73213	-3.07347	-2.10505
																													0.86	0.886667			0.434672	0.453802			0.843333	0.896667			0.473157	0.481502			WT	-2.17879	-2.47246	-1.40361
																													0.86	0.886667			0.434704	0.453808			0.843333	0.896667			0.473265	0.481539			WT	-3.10176	-4.31555	-1.52116
																													0.86	0.886667			0.434714	0.453913			0.843333	0.896667			0.473267	0.481728			WT	-2.47796	-2.75293	-1.78148
																													0.863333	0.886667			0.434744	0.453959			0.843333	0.896667			0.473278	0.481738			WT	0.765385	0.452445	0.502717
																													0.863333	0.886667			0.434848	0.454003			0.843333	0.896667			0.473285	0.481827			WT	0.735194	0.873151	0.458497
																													0.863333	0.886667			0.434914	0.454103			0.843333	0.896667			0.47332	0.481972			WT	-0.512509	-0.268765	-0.525556
																													0.863333	0.89			0.434949	0.454142			0.843333	0.896667			0.47332	0.482058			WT	0.0894256	0.212042	-0.195819
																													0.863333	0.89			0.434975	0.454147			0.843333	0.896667			0.473545	0.482291			WT	-0.489391	-0.989974	-0.693307
																													0.863333	0.89			0.435035	0.454149			0.843333	0.896667			0.473554	0.482492			WT	-1.93204	-1.79132	-1.94302
																													0.863333	0.89			0.435109	0.45423			0.843333	0.896667			0.473612	0.482527			WT	-1.07273	-0.889806	-0.94428
																													0.863333	0.89			0.435227	0.454378			0.843333	0.896667			0.47385	0.482643			WT	-0.71345	-0.048395	-1.23404
																													0.863333	0.89			0.435248	0.454412			0.843333	0.896667			0.474034	0.482955			WT	-0.0728127	-0.168597	-0.0741319
																													0.863333	0.89			0.435267	0.454453			0.846667	0.9			0.474054	0.483168			WT	0.681258	0.772983	0.671937
																													0.863333	0.89			0.435274	0.454563			0.846667	0.9			0.474074	0.483516			WT	0.833521	0.31221	0.66797
																													0.863333	0.89			0.435302	0.454645			0.846667	0.9			0.47408	0.483703			WT	1.18822	0.81305	1.09228
																													0.863333	0.89			0.435439	0.454674			0.846667	0.9			0.474142	0.483851			WT	0.0712767	0.0317394	-0.22552
																													0.866667	0.89			0.435723	0.454709			0.846667	0.9			0.474145	0.483872			WT	0.206706	0.332243	0.311408
																													0.866667	0.893333			0.435797	0.454712			0.846667	0.9			0.474151	0.484011			WT	-1.26297	-1.51085	-1.05616
																													0.866667	0.893333			0.435825	0.455551			0.846667	0.9			0.474169	0.484245			WT	0.790451	0.512546	0.814768
																													0.866667	0.893333			0.435837	0.45571			0.846667	0.9			0.474265	0.48429			WT	0.620083	-0.148563	0.754196
																													0.866667	0.893333			0.435883	0.45578			0.846667	0.9			0.474396	0.484318			WT	-0.334793	0.111874	-0.576906
																													0.866667	0.893333			0.435908	0.455783			0.846667	0.9			0.474402	0.484546			WT	-0.556286	-0.749571	-0.758417
																													0.866667	0.893333			0.435933	0.455854			0.846667	0.9			0.47442	0.484632			WT	-0.217254	-0.128529	-0.147526
																													0.866667	0.893333			0.436052	0.455997			0.846667	0.9			0.474536	0.484632			WT	-0.266371	-0.048395	-0.46949
																													0.866667	0.893333			0.43609	0.456134			0.846667	0.903333			0.474547	0.484698			WT	0.337476	0.612714	0.240121
																													0.866667	0.896667			0.436219	0.456142			0.846667	0.903333			0.47461	0.484733			WT	1.19427	1.09352	0.964139
																													0.866667	0.896667			0.436307	0.456234			0.846667	0.903333			0.474738	0.484999			WT	0.507889	1.31389	-0.0292263
																													0.87	0.896667			0.436348	0.456392			0.846667	0.903333			0.474824	0.485171			WT	0.813107	0.712882	0.621554
																													0.87	0.896667			0.436375	0.456395			0.846667	0.903333			0.47502	0.485236			WT	0.437154	0.332243	0.433444
																													0.87	0.896667			0.436386	0.456566			0.846667	0.903333			0.475116	0.485264			WT	0.815369	0.933251	0.802825
																													0.87	0.896667			0.436417	0.456613			0.846667	0.903333			0.475175	0.485288			WT	-0.17397	-0.629369	0.180958
																													0.87	0.896667			0.436442	0.456695			0.846667	0.903333			0.475176	0.485307			WT	-1.48918	-1.41068	-1.29705
																													0.87	0.9			0.436575	0.456782			0.846667	0.903333			0.475232	0.485351			WT	0.279891	-0.048395	0.26048
																													0.87	0.9			0.43658	0.456854			0.846667	0.903333			0.475306	0.485608			WT	0.451532	0.532579	0.073688
																													0.87	0.9			0.436599	0.456858			0.846667	0.903333			0.475334	0.485832			WT	0.830475	0.672815	0.850705
																													0.87	0.9			0.436689	0.456876			0.85	0.903333			0.47535	0.485975			WT	-1.6601	-1.53088	-1.44877
																													0.87	0.9			0.436742	0.456952			0.85	0.903333			0.475404	0.486406			WT	-0.0843315	0.31221	-0.596751
																													0.87	0.9			0.436783	0.457186			0.85	0.903333			0.475527	0.486486			WT	-0.870094	-1.03004	-0.884856
																													0.87	0.9			0.436785	0.457187			0.85	0.903333			0.47554	0.486568			WT	-0.0695075	-0.429033	-0.087016
																													0.87	0.9			0.436895	0.45725			0.85	0.903333			0.475552	0.486575			WT	-1.86887	-2.13189	-1.69388
																													0.873333	0.9			0.436992	0.457279			0.85	0.903333			0.475605	0.486617			WT	-2.09951	-2.01169	-1.98274
																													0.873333	0.9			0.437054	0.457407			0.85	0.903333			0.475608	0.486788			WT	-1.42848	-1.49081	-1.39438
																													0.873333	0.9			0.43707	0.457474			0.85	0.906667			0.475647	0.486822			WT	-1.57625	-1.31051	-1.67889
																													0.873333	0.9			0.437142	0.457504			0.85	0.906667			0.475666	0.487045			WT	-1.17074	-1.33055	-0.939567
																													0.873333	0.9			0.437198	0.457528			0.85	0.906667			0.475668	0.487219			WT	-0.228017	0.0317394	-0.345751
																													0.873333	0.903333			0.437261	0.457645			0.85	0.906667			0.475693	0.487261			WT	-0.408145	-0.128529	-0.495237
																													0.873333	0.903333			0.437412	0.457717			0.85	0.906667			0.475745	0.487408			WT	0.55667	0.472479	0.500666
																													0.873333	0.903333			0.437517	0.457782			0.85	0.906667			0.475842	0.487631			WT	0.66448	-0.0684286	0.425624
																													0.873333	0.903333			0.437541	0.458117			0.85	0.906667			0.47598	0.487635			WT	-0.220904	-0.368933	0.279585
																													0.873333	0.903333			0.437579	0.458232			0.85	0.906667			0.475984	0.487715			WT	-0.0225737	0.192008	0.188631
																													0.873333	0.903333			0.437721	0.45828			0.85	0.906667			0.476107	0.488253			WT	-1.28746	-1.77128	-0.809501
																													0.873333	0.903333			0.437795	0.458326			0.85	0.906667			0.476116	0.488599			WT	-0.516189	-0.489134	-0.793995
																													0.873333	0.903333			0.437858	0.45838			0.85	0.906667			0.47627	0.488645			WT	0.22347	0.492512	0.179348
																													0.873333	0.903333			0.43791	0.4584			0.85	0.906667			0.476403	0.488668			WT	0.0332367	0.332243	0.073035
																													0.873333	0.903333			0.437975	0.458422			0.85	0.906667			0.476414	0.488824			WT	-0.282534	0.252109	-0.515972
																													0.873333	0.903333			0.438002	0.458508			0.85	0.906667			0.476416	0.488979			WT	0.399221	-0.368933	0.418578
																													0.873333	0.903333			0.438042	0.458698			0.853333	0.906667			0.476604	0.489167			WT	-0.232127	-0.128529	-0.131125
																													0.876667	0.903333			0.43819	0.458728			0.853333	0.906667			0.476777	0.489525			WT	-0.78189	-0.429033	-0.626937
																													0.876667	0.903333			0.438207	0.458768			0.853333	0.906667			0.476861	0.489536			WT	1.35956	0.512546	1.48493
																													0.876667	0.903333			0.438207	0.458862			0.853333	0.906667			0.476937	0.489887			WT	0.771193	0.913218	0.762804
																													0.876667	0.903333			0.438303	0.458864			0.853333	0.906667			0.476973	0.490062			WT	0.471761	-0.409	0.785121
																													0.876667	0.903333			0.438328	0.458933			0.853333	0.906667			0.47698	0.490158			WT	0.0955777	-0.449067	0.283957
																													0.876667	0.903333			0.438348	0.459039			0.853333	0.906667			0.477043	0.490252			WT	-1.3951	-1.73122	-1.08694
																													0.876667	0.903333			0.438372	0.459661			0.853333	0.91			0.477206	0.49035			WT	0.15681	0.752949	-0.429299
																													0.876667	0.906667			0.438496	0.459683			0.853333	0.91			0.477265	0.490381			WT	-0.335867	0.0317394	-0.359802
																													0.876667	0.906667			0.438601	0.459743			0.853333	0.91			0.477374	0.490534			WT	0.212822	0.31221	-0.0773449
																													0.876667	0.906667			0.438624	0.45985			0.853333	0.91			0.477405	0.490637			WT	-1.54004	-1.11018	-1.58493
																													0.876667	0.906667			0.438685	0.460192			0.853333	0.91			0.477465	0.490655			WT	0.480186	0.672815	0.420551
																													0.876667	0.906667			0.43871	0.46067			0.853333	0.91			0.477522	0.490732			WT	-0.567183	0.0117058	-0.792715
																													0.876667	0.906667			0.438766	0.460734			0.853333	0.91			0.477624	0.490789			WT	0.66248	-0.18863	0.545699
																													0.876667	0.906667			0.438806	0.461047			0.853333	0.91			0.47763	0.49098			WT	0.721023	0.472479	0.235266
																													0.876667	0.906667			0.438817	0.461128			0.853333	0.91			0.477672	0.491081			WT	0.346594	0.472479	0.268449
																													0.876667	0.906667			0.43898	0.461154			0.853333	0.91			0.477765	0.491103			WT	0.126774	0.492512	0.114577
																													0.876667	0.91			0.439147	0.461415			0.853333	0.913333			0.477794	0.491384			WT	-0.0894807	-0.108496	-0.0420986
																													0.876667	0.91			0.439148	0.461931			0.853333	0.913333			0.477835	0.491476			WT	-0.262145	-0.68947	-0.0950186
																													0.876667	0.91			0.439214	0.461944			0.853333	0.913333			0.477861	0.491516			WT	-0.392858	-0.589302	0.0458539
																													0.876667	0.91			0.4393	0.462007			0.853333	0.913333			0.477874	0.491677			WT	-0.123765	-0.829706	0.126752
																													0.876667	0.91			0.439361	0.462108			0.853333	0.913333			0.477932	0.491734			WT	0.144639	-0.108496	0.171995
																													0.88	0.91			0.439382	0.462116			0.856667	0.913333			0.477936	0.491925			WT	-0.511551	-0.809672	-0.439818
																													0.88	0.91			0.439414	0.462268			0.856667	0.913333			0.477965	0.492121			WT	-0.2085	-0.469101	-0.251893
																													0.88	0.91			0.439538	0.462311			0.856667	0.913333			0.478112	0.492224			WT	-0.183238	-0.0884622	-0.242082
																													0.88	0.91			0.439612	0.462392			0.856667	0.913333			0.478115	0.492336			WT	0.306998	0.0918402	0.24366
																													0.88	0.91			0.43965	0.462677			0.856667	0.913333			0.478126	0.492341			WT	-0.203278	-0.449067	-0.270087
																													0.88	0.91			0.439663	0.462737			0.856667	0.913333			0.478149	0.492404			WT	0.283177	0.111874	0.360232
																													0.88	0.91			0.43972	0.462786			0.856667	0.913333			0.478276	0.492848			WT	0.458522	0.793016	0.0356118
																													0.88	0.91			0.439736	0.462885			0.856667	0.913333			0.478354	0.49305			WT	0.32818	0.212042	-0.0165181
																													0.88	0.91			0.439741	0.463007			0.856667	0.913333			0.478356	0.493055			WT	0.283415	0.212042	0.29022
																													0.88	0.91			0.439764	0.463165			0.856667	0.913333			0.478384	0.493129			WT	-0.0185398	0.412378	-0.391423
																													0.88	0.913333			0.440056	0.463221			0.856667	0.916667			0.478418	0.493148			WT	-0.495923	-0.18863	-0.77612
																													0.88	0.913333			0.440086	0.463581			0.856667	0.916667			0.478522	0.493214			WT	0.785066	0.732915	0.618461
																													0.88	0.913333			0.440105	0.463588			0.856667	0.916667			0.478539	0.493234			WT	-0.617032	-0.00833	-0.610167
																													0.88	0.913333			0.44019	0.463621			0.856667	0.916667			0.478575	0.493237			WT	0.894136	0.752949	0.611278
																													0.88	0.913333			0.440276	0.463815			0.856667	0.916667			0.478632	0.493352			WT	0.678866	0.632747	0.721701
																													0.883333	0.913333			0.440376	0.463825			0.856667	0.916667			0.478641	0.493565			WT	0.505994	0.572647	0.316569
																													0.883333	0.913333			0.44042	0.463952			0.856667	0.916667			0.478717	0.493659			WT	0.400589	0.212042	0.550529
																													0.883333	0.913333			0.440434	0.463996			0.856667	0.916667			0.478747	0.493681			WT	0.675369	0.993352	0.520899
																													0.883333	0.913333			0.440662	0.46413			0.856667	0.916667			0.478855	0.493877			WT	1.1094	-0.0283614	1.21454
																													0.883333	0.913333			0.440731	0.464158			0.856667	0.916667			0.479088	0.494117			WT	0.241567	0.793016	0.232178
																													0.883333	0.913333			0.440783	0.464194			0.856667	0.916667			0.479149	0.494211			WT	0.660728	0.111874	1.22951
																													0.883333	0.916667			0.44083	0.464264			0.856667	0.916667			0.47934	0.494683			WT	0.244155	0.0918402	0.00244
																													0.883333	0.916667			0.440943	0.464486			0.86	0.916667			0.47939	0.494748			WT	-0.418398	0.0117058	-0.503375
																													0.883333	0.916667			0.441042	0.464488			0.86	0.916667			0.479523	0.494854			WT	-1.73736	-1.13021	-1.70321
																													0.883333	0.916667			0.441182	0.464499			0.86	0.916667			0.479626	0.494873			WT	-1.5771	-1.35058	-1.57063
																													0.883333	0.916667			0.441212	0.464561			0.86	0.916667			0.479653	0.494889			WT	-2.40981	-2.65276	-2.11196
																													0.883333	0.916667			0.441283	0.464643			0.86	0.916667			0.479656	0.495188			WT	0.136344	0.31221	0.305956
																													0.883333	0.916667			0.441444	0.465479			0.86	0.916667			0.47966	0.495262			WT	0.654258	1.23376	0.117333
																													0.883333	0.92			0.441535	0.465575			0.86	0.916667			0.479672	0.495463			WT	-0.215268	0.192008	-0.440096
																													0.883333	0.92			0.441598	0.465593			0.86	0.916667			0.479717	0.49568			WT	0.341819	0.532579	0.109336
																													0.883333	0.92			0.441618	0.465659			0.86	0.916667			0.479806	0.495747			WT	0.0703848	0.352277	-0.075947
																													0.883333	0.92			0.44168	0.465668			0.86	0.916667			0.479838	0.495787			WT	0.052275	0.192008	0.00348
																													0.883333	0.92			0.441814	0.465727			0.86	0.916667			0.479881	0.496079			WT	0.0324012	-0.569269	0.208132
																													0.886667	0.92			0.441815	0.465932			0.86	0.916667			0.479889	0.496177			WT	-0.432277	-0.228697	-0.280767
																													0.886667	0.92			0.441903	0.466082			0.86	0.92			0.479919	0.496349			WT	0.203377	0.0317394	0.29464
																													0.886667	0.92			0.441908	0.466132			0.86	0.92			0.479957	0.496603			WT	-0.239942	0.212042	-0.417617
																													0.886667	0.92			0.441942	0.466243			0.86	0.92			0.48006	0.496685			WT	0.467276	0.432411	0.323883
																													0.886667	0.92			0.442016	0.466255			0.86	0.92			0.480111	0.496958			WT	-0.54448	-0.469101	-0.651001
																													0.886667	0.92			0.442051	0.466312			0.86	0.92			0.480118	0.497014			WT	-0.195212	0.752949	-0.499628
																													0.886667	0.92			0.442142	0.466322			0.86	0.92			0.48022	0.497024			WT	-0.272692	0.151941	-0.515899
																													0.886667	0.92			0.442192	0.466437			0.86	0.92			0.480253	0.49704			WT	0.0420641	-0.0684286	-0.0196075
																													0.886667	0.92			0.442288	0.466459			0.863333	0.92			0.480356	0.497268			WT	0.546483	0.452445	0.245286
																													0.886667	0.92			0.442359	0.466571			0.863333	0.92			0.480357	0.49733			WT	0.607567	0.572647	0.308501
																													0.886667	0.923333			0.442429	0.466697			0.863333	0.92			0.480464	0.49742			WT	-1.04417	-1.35058	-1.02932
																													0.886667	0.923333			0.442572	0.466728			0.863333	0.92			0.48067	0.497437			WT	-1.19982	-1.93155	-1.27546
																													0.886667	0.923333			0.442593	0.466736			0.863333	0.92			0.480694	0.497455			WT	-0.09542	0.151941	-0.307725
																													0.886667	0.923333			0.442606	0.467028			0.863333	0.92			0.480751	0.497549			WT	0.42323	0.332243	0.321819
																													0.886667	0.923333			0.442644	0.467176			0.863333	0.92			0.480888	0.497557			WT	-0.683067	-0.849739	-0.853113
																													0.886667	0.923333			0.442658	0.467429			0.863333	0.92			0.480911	0.497662			WT	-0.343291	0.151941	-0.942166
																													0.886667	0.923333			0.442673	0.467505			0.863333	0.92			0.480954	0.497668			WT	0.243344	0.512546	0.0628001
																													0.886667	0.923333			0.442705	0.467636			0.863333	0.92			0.481068	0.498018			WT	0.354133	-0.0283614	0.244786
																													0.886667	0.923333			0.44272	0.467702			0.863333	0.92			0.481105	0.498081			WT	0.417163	0.0918402	0.445008
																													0.886667	0.923333			0.442924	0.468071			0.863333	0.923333			0.481153	0.498127			WT	0.648593	0.352277	0.417212
																													0.886667	0.923333			0.442956	0.468106			0.863333	0.923333			0.481206	0.498134			WT	0.246013	0.332243	0.250587
																													0.886667	0.923333			0.442958	0.468135			0.863333	0.923333			0.481216	0.498196			WT	0.275617	0.993352	0.220813
																													0.886667	0.926667			0.443005	0.468311			0.863333	0.923333			0.481238	0.498345			WT	-1.27928	-0.90984	-1.57851
																													0.89	0.926667			0.443168	0.468416			0.863333	0.923333			0.481245	0.498408			WT	-0.329991	-0.569269	-0.204739
																													0.89	0.926667			0.443237	0.468433			0.863333	0.923333			0.481257	0.498425			WT	-0.33716	0.913218	-0.85081
																													0.89	0.926667			0.44325	0.468577			0.863333	0.923333			0.481403	0.498466			WT	-0.0165913	0.252109	-0.286015
																													0.89	0.926667			0.443356	0.468608			0.863333	0.923333			0.481482	0.498584			WT	-0.249144	0.0718066	-0.170203
																													0.89	0.926667			0.44338	0.468776			0.863333	0.923333			0.481597	0.499012			WT	1.19877	0.512546	1.49567
																													0.89	0.926667			0.443426	0.468973			0.866667	0.923333			0.48172	0.499053			WT	0.857362	0.512546	0.843541
																													0.89	0.926667			0.443461	0.468983			0.866667	0.923333			0.481772	0.499117			WT	0.674811	0.492512	0.4835
																													0.89	0.926667			0.443465	0.469209			0.866667	0.923333			0.481832	0.499324			WT	0.139978	-0.148563	0.246691
																													0.89	0.926667			0.443537	0.469389			0.866667	0.923333			0.481983	0.499398			WT	-0.699841	-1.01001	-0.448063
																													0.89	0.93			0.443553	0.469627			0.866667	0.923333			0.48206	0.499428			WT	0.249385	0.051773	0.0422882
																													0.89	0.93			0.443657	0.469738			0.866667	0.923333			0.482237	0.49978			WT	-0.648231	-0.829706	-0.244044
																													0.89	0.93			0.443762	0.469898			0.866667	0.923333			0.482255	0.499843			WT	-0.352253	-0.809672	-0.501091
																													0.89	0.93			0.443847	0.470028			0.866667	0.923333			0.482331	0.499874			WT	0.132575	0.292176	0.139557
																													0.89	0.93			0.443851	0.470103			0.866667	0.923333			0.482333	0.500104			WT	0.226933	0.0117058	0.65074
																													0.89	0.93			0.443862	0.470217			0.866667	0.926667			0.482343	0.500284			WT	0.471016	0.973319	0.378825
																													0.89	0.93			0.443919	0.470232			0.866667	0.926667			0.482413	0.500441			WT	0.0247841	-0.148563	-0.171086
																													0.89	0.93			0.443946	0.470301			0.866667	0.926667			0.482502	0.500474			WT	0.449054	0.953285	0.288913
																													0.89	0.93			0.444003	0.470469			0.866667	0.926667			0.482532	0.500559			WT	0.145479	0.192008	-0.142189
																													0.89	0.93			0.444063	0.470524			0.866667	0.926667			0.48262	0.500676			WT	0.317152	0.472479	0.2671
																													0.89	0.93			0.444071	0.470548			0.866667	0.926667			0.482642	0.500906			WT	1.06075	1.15362	0.828866
																													0.89	0.93			0.444118	0.470591			0.866667	0.926667			0.482647	0.501211			WT	0.951496	0.412378	0.974618
																													0.89	0.93			0.444222	0.470714			0.866667	0.926667			0.482659	0.501612			WT	0.555682	0.051773	0.61912
																													0.89	0.93			0.444229	0.470864			0.866667	0.926667			0.482669	0.501743			WT	0.582187	0.793016	0.472023
																													0.89	0.93			0.444363	0.470933			0.866667	0.926667			0.482677	0.501836			WT	0.672145	1.03342	0.463167
																													0.89	0.933333			0.444424	0.470963			0.866667	0.926667			0.482716	0.501965			WT	-0.206746	0.392344	-0.230948
																													0.893333	0.933333			0.444539	0.471289			0.866667	0.926667			0.482736	0.502038			WT	0.800226	0.392344	0.765086
																													0.893333	0.933333			0.44454	0.471306			0.866667	0.926667			0.482784	0.502086			WT	0.519481	0.352277	0.21742
																													0.893333	0.933333			0.444746	0.471678			0.87	0.926667			0.4829	0.502086			WT	-0.197461	0.212042	-0.157904
																													0.893333	0.933333			0.444782	0.471824			0.87	0.926667			0.483068	0.502406			WT	0.845587	0.893184	0.625497
																													0.893333	0.933333			0.444815	0.47188			0.87	0.926667			0.483123	0.502435			WT	0.148538	0.672815	0.0211944
																													0.893333	0.933333			0.444858	0.471997			0.87	0.926667			0.483182	0.502763			WT	0.186817	0.712882	0.085789
																													0.893333	0.933333			0.444892	0.472026			0.87	0.926667			0.483226	0.502895			WT	0.706306	1.05345	0.567139
																													0.893333	0.933333			0.445028	0.472588			0.87	0.926667			0.483252	0.502911			WT	-0.0331585	0.632747	-0.1946
																													0.893333	0.936667			0.445062	0.472707			0.87	0.926667			0.483257	0.503085			WT	0.24424	-0.0884622	0.20589
																													0.893333	0.936667			0.445102	0.472745			0.87	0.926667			0.483282	0.503194			WT	0.844464	0.59268	1.05721
																													0.893333	0.936667			0.445273	0.472898			0.87	0.926667			0.483354	0.503454			WT	1.23267	0.81305	1.11682
																													0.893333	0.936667			0.445277	0.473511			0.87	0.926667			0.483363	0.503479			WT	0.686742	0.412378	0.642432
																													0.893333	0.936667			0.445451	0.473616			0.87	0.93			0.483442	0.503529			WT	0.693307	0.572647	0.480673
																													0.893333	0.936667			0.445477	0.473691			0.87	0.93			0.483446	0.503618			WT	0.548772	0.532579	0.266077
																													0.893333	0.936667			0.445528	0.473826			0.87	0.93			0.483447	0.503877			WT	-0.0417278	0.492512	-0.198174
																													0.893333	0.936667			0.445707	0.473847			0.87	0.93			0.483491	0.50448			WT	-0.0979682	0.0117058	-0.17797
																													0.896667	0.936667			0.445796	0.473863			0.87	0.93			0.483606	0.504608			WT	0.976053	1.09352	0.728463
																													0.896667	0.936667			0.445837	0.47402			0.87	0.93			0.483633	0.50528			WT	0.741508	0.532579	0.639219
																													0.896667	0.936667			0.446084	0.474062			0.87	0.93			0.483667	0.505329			WT	-1.82425	-2.09182	-1.53489
																													0.896667	0.94			0.446092	0.474198			0.87	0.93			0.483671	0.505396			WT	0.734929	0.833083	0.369044
																													0.896667	0.94			0.446167	0.474591			0.87	0.93			0.483883	0.505471			WT	0.942738	0.492512	1.21106
																													0.896667	0.94			0.446326	0.474907			0.87	0.93			0.483903	0.505511			WT	0.67906	0.572647	0.498985
																													0.896667	0.94			0.446357	0.474941			0.87	0.93			0.484118	0.505656			WT	0.294399	0.212042	0.436874
																													0.896667	0.94			0.446388	0.475084			0.87	0.93			0.484143	0.505722			WT	0.97294	0.933251	0.763355
																													0.896667	0.94			0.446466	0.475121			0.87	0.93			0.484145	0.505876			WT	-0.369659	0.051773	-0.355551
																													0.896667	0.94			0.44653	0.475185			0.87	0.93			0.484229	0.505896			WT	-0.0233188	0.292176	-0.18525
																													0.896667	0.94			0.4468	0.475336			0.87	0.93			0.484247	0.505952			WT	0.696899	0.692848	0.71734
																													0.896667	0.94			0.446812	0.475427			0.87	0.93			0.484349	0.50607			WT	1.00094	0.412378	1.19631
																													0.896667	0.94			0.446814	0.475427			0.87	0.93			0.484386	0.506091			WT	0.69059	-0.00833	0.901034
																													0.896667	0.94			0.446934	0.475739			0.873333	0.93			0.484404	0.506351			WT	0.465117	0.833083	0.296976
																													0.896667	0.94			0.446971	0.475985			0.873333	0.93			0.484434	0.506386			WT	0.268055	0.772983	0.195472
																													0.896667	0.943333			0.446991	0.476105			0.873333	0.93			0.484475	0.506486			WT	0.895854	0.853117	0.875997
																													0.896667	0.943333			0.447033	0.476158			0.873333	0.93			0.484605	0.506668			WT	1.09498	0.332243	1.07187
																													0.896667	0.943333			0.447087	0.476222			0.873333	0.93			0.48464	0.506703			WT	0.879154	0.59268	1.11904
																													0.896667	0.943333			0.447159	0.476222			0.873333	0.933333			0.484724	0.507052			WT	0.514226	0.212042	0.505966
																													0.896667	0.943333			0.447265	0.476965			0.873333	0.933333			0.484754	0.507198			WT	0.622623	0.552613	0.441715
																													0.896667	0.943333			0.447357	0.477159			0.873333	0.933333			0.484802	0.507339			WT	-1.8973	-1.69115	-1.7931
																													0.896667	0.943333			0.447703	0.477229			0.873333	0.933333			0.484893	0.50753			WT	0.294941	0.712882	-0.0853331
																													0.896667	0.946667			0.447875	0.477382			0.873333	0.933333			0.48495	0.507571			WT	0.431884	0.412378	0.612727
																													0.9	0.946667			0.448003	0.477403			0.873333	0.933333			0.484962	0.507712			WT	0.665962	0.452445	0.625379
																													0.9	0.946667			0.448027	0.477721			0.873333	0.933333			0.484993	0.507761			WT	-0.646143	-0.0283614	-0.497454
																													0.9	0.946667			0.448058	0.477814			0.873333	0.933333			0.485109	0.507912			WT	0.102913	-0.248731	-0.170425
																													0.9	0.946667			0.448167	0.477818			0.873333	0.933333			0.485122	0.508021			WT	0.346234	0.552613	0.245519
																													0.9	0.95			0.448201	0.478138			0.873333	0.933333			0.485137	0.508179			WT	0.455313	0.31221	0.363891
																													0.9	0.95			0.448204	0.478194			0.873333	0.933333			0.485223	0.508312			WT	0.403458	0.412378	0.501734
																													0.9	0.95			0.448285	0.478304			0.873333	0.933333			0.485263	0.508358			WT	0.639071	0.652781	0.785663
																													0.9	0.95			0.448309	0.478341			0.873333	0.933333			0.485264	0.508378			WT	0.242227	0.793016	0.00861
																													0.9	0.95			0.44832	0.478454			0.873333	0.933333			0.485366	0.508405			WT	0.310846	0.993352	-0.120864
																													0.9	0.95			0.44844	0.478528			0.873333	0.933333			0.485372	0.508524			WT	0.432866	0.893184	0.319045
																													0.9	0.95			0.448593	0.478679			0.873333	0.933333			0.485413	0.508664			WT	-0.0741061	0.051773	-0.0724252
																													0.9	0.95			0.44874	0.478804			0.873333	0.936667			0.485472	0.508751			WT	-0.960309	-1.11018	-0.623243
																													0.9	0.95			0.448757	0.478837			0.873333	0.936667			0.48552	0.508886			WT	-0.0754266	0.131907	-0.17805
																													0.9	0.95			0.448776	0.478876			0.873333	0.936667			0.48569	0.509011			WT	0.759376	-0.108496	0.944108
																													0.9	0.95			0.44889	0.478895			0.873333	0.936667			0.485698	0.509082			WT	-0.0940919	0.212042	0.105488
																													0.903333	0.95			0.448991	0.478966			0.876667	0.936667			0.485861	0.509109			WT	0.350535	0.432411	0.535149
																													0.903333	0.953333			0.449241	0.479318			0.876667	0.936667			0.485902	0.509223			WT	-0.331641	-0.589302	0.056335
																													0.903333	0.953333			0.449319	0.479361			0.876667	0.936667			0.485981	0.509556			WT	0.581526	0.492512	0.63568
																													0.903333	0.953333			0.449485	0.479642			0.876667	0.936667			0.486	0.509811			WT	0.412418	0.352277	0.404341
																													0.903333	0.953333			0.449501	0.479739			0.876667	0.936667			0.486045	0.509907			WT	-1.84019	-1.81135	-1.39046
																													0.903333	0.953333			0.449623	0.479752			0.876667	0.936667			0.486068	0.509972			WT	-0.432797	-0.048395	-0.705242
																													0.903333	0.953333			0.449628	0.479897			0.876667	0.936667			0.486137	0.510008			WT	0.00884	0.171975	-0.444983
																													0.903333	0.953333			0.449632	0.480178			0.876667	0.94			0.486178	0.51017			WT	-1.78945	-2.33223	-1.46711
																													0.903333	0.953333			0.449655	0.480341			0.876667	0.94			0.486222	0.510283			WT	-2.09071	-2.51253	-1.89332
																													0.903333	0.953333			0.44967	0.480635			0.876667	0.94			0.486328	0.510349			WT	-1.22714	-0.889806	-1.57754
																													0.903333	0.953333			0.449843	0.480725			0.876667	0.94			0.486478	0.510497			WT	-1.45817	-2.43239	-1.21116
																													0.903333	0.953333			0.449911	0.480831			0.876667	0.94			0.486502	0.510543			WT	-3.01633	-3.57431	-2.56874
																													0.903333	0.953333			0.450169	0.480863			0.876667	0.94			0.486502	0.51059			WT	-2.55958	-3.0334	-2.21925
																													0.903333	0.953333			0.450333	0.480907			0.876667	0.94			0.486529	0.510967			WT	-2.18021	-2.13189	-2.33289
																													0.903333	0.953333			0.450447	0.48121			0.876667	0.94			0.486607	0.511016			WT	-2.46821	-2.793	-2.1735
																													0.906667	0.953333			0.450487	0.481333			0.876667	0.94			0.486761	0.511017			WT	-3.54593	-4.47582	-2.90959
																													0.906667	0.953333			0.450488	0.481535			0.876667	0.94			0.486818	0.511268			WT	-2.84395	-3.0935	-2.5142
																													0.906667	0.956667			0.450516	0.48165			0.876667	0.94			0.486957	0.511654			WT	-2.78344	-3.35394	-2.28561
																													0.906667	0.956667			0.450517	0.481829			0.876667	0.94			0.486986	0.512275			WT	-2.95562	-3.27381	-2.58445
																													0.906667	0.956667			0.450518	0.481907			0.876667	0.94			0.487013	0.512374			WT	-2.93068	-3.31387	-2.45215
																													0.906667	0.956667			0.450562	0.481913			0.876667	0.94			0.487042	0.512399			WT	-1.45129	-0.949907	-1.47187
																													0.906667	0.956667			0.450567	0.482069			0.876667	0.94			0.48709	0.512473			WT	-1.73329	-1.43071	-1.82865
																													0.906667	0.96			0.450583	0.482335			0.876667	0.94			0.487102	0.512517			WT	-1.88679	-1.49081	-1.95263
																													0.906667	0.96			0.450587	0.48268			0.876667	0.94			0.487118	0.512954			WT	-1.54771	-1.49081	-1.54586
																													0.906667	0.96			0.450646	0.482712			0.876667	0.94			0.487225	0.51305			WT	-2.17861	-2.05176	-2.13314
																													0.906667	0.96			0.450739	0.483148			0.876667	0.943333			0.487436	0.513221			WT	-1.61447	-1.23038	-1.69581
																													0.906667	0.96			0.450762	0.483254			0.876667	0.943333			0.48759	0.51326			WT	-1.35316	-1.39065	-1.30771
																													0.906667	0.96			0.450767	0.483299			0.876667	0.943333			0.487731	0.5133			WT	-1.27314	-0.529201	-1.19676
																													0.906667	0.96			0.451049	0.483333			0.88	0.943333			0.487737	0.513664			WT	-0.933647	-0.949907	-1.06297
																													0.906667	0.96			0.45111	0.483355			0.88	0.943333			0.487791	0.513987			WT	-1.07892	-0.769605	-1.29098
																													0.906667	0.96			0.451139	0.483784			0.88	0.943333			0.487861	0.514007			WT	-0.452233	0.192008	-0.813667
																													0.906667	0.96			0.451258	0.483821			0.88	0.943333			0.487864	0.514086			WT	-0.664104	-0.629369	-0.50965
																													0.906667	0.96			0.4514	0.484194			0.88	0.943333			0.487866	0.514234			WT	-0.663258	-0.489134	-0.766911
																													0.906667	0.96			0.451402	0.48446			0.88	0.943333			0.487998	0.514373			WT	-0.92015	-0.889806	-1.22449
																													0.906667	0.963333			0.451418	0.484952			0.88	0.943333			0.488155	0.514489			WT	-1.20333	-0.929874	-1.38483
																													0.906667	0.963333			0.451443	0.485058			0.88	0.943333			0.488171	0.51472			WT	-1.2644	-1.59098	-1.20861
																													0.91	0.963333			0.451477	0.485715			0.88	0.943333			0.488267	0.514939			WT	-1.5265	-1.13021	-1.72279
																													0.91	0.963333			0.451495	0.485786			0.88	0.943333			0.488303	0.515035			WT	-1.18353	-1.03004	-1.30806
																													0.91	0.963333			0.451579	0.486009			0.88	0.943333			0.48835	0.515083			WT	-0.613151	-0.348899	-0.617039
																													0.91	0.966667			0.451844	0.486467			0.88	0.943333			0.488661	0.515103			WT	-0.448642	0.131907	-0.656083
																													0.91	0.966667			0.45194	0.486582			0.88	0.943333			0.488769	0.515255			WT	-0.705996	-0.108496	-1.08526
																													0.91	0.966667			0.451987	0.487182			0.88	0.943333			0.488791	0.515368			WT	-0.396592	-0.509168	-0.300769
																													0.91	0.966667			0.452024	0.487266			0.88	0.946667			0.488837	0.515406			WT	0.242093	0.31221	0.0829834
																													0.91	0.966667			0.452029	0.487603			0.88	0.946667			0.488871	0.515527			WT	-1.87559	-1.93155	-1.72603
																													0.91	0.966667			0.452061	0.48764			0.88	0.946667			0.488991	0.515565			WT	-1.69738	-1.49081	-1.70825
																													0.91	0.966667			0.452158	0.487656			0.88	0.946667			0.48902	0.51557			WT	-1.91597	-1.71118	-1.87842
																													0.91	0.966667			0.452169	0.48774			0.88	0.946667			0.489155	0.515657			WT	-0.921954	-0.469101	-0.696807
																													0.91	0.966667			0.45217	0.487789			0.88	0.946667			0.489209	0.516184			WT	-0.921015	-0.929874	-0.817358
																													0.91	0.966667			0.452205	0.487983			0.88	0.946667			0.489373	0.516461			WT	-1.0499	-1.01001	-1.15531
																													0.91	0.97			0.452449	0.488088			0.88	0.946667			0.489413	0.516525			WT	-0.710939	-0.208664	-0.963865
																													0.91	0.97			0.452492	0.488185			0.88	0.946667			0.48951	0.516545			WT	-1.4023	-1.07011	-1.28023
																													0.91	0.97			0.452667	0.488302			0.88	0.946667			0.489514	0.516679			WT	-2.65223	-3.07347	-2.42936
																													0.91	0.97			0.452668	0.48845			0.88	0.946667			0.48961	0.516693			WT	-2.52509	-3.19367	-2.03874
																													0.91	0.97			0.452677	0.488603			0.88	0.946667			0.489618	0.516926			WT	-0.0244828	0.051773	-0.0115438
																													0.91	0.97			0.452692	0.48886			0.88	0.946667			0.489719	0.517079			WT	-0.0543205	0.272143	-0.0583103
																													0.91	0.97			0.452727	0.488945			0.88	0.946667			0.489795	0.517119			WT	-0.378136	-0.0884622	-0.520598
																													0.91	0.973333			0.452774	0.488992			0.88	0.946667			0.489969	0.517249			WT	-0.669223	-0.609336	-0.727468
																													0.91	0.973333			0.452822	0.489713			0.88	0.946667			0.49	0.517327			WT	-0.105187	0.772983	-0.611336
																													0.91	0.973333			0.453112	0.48976			0.88	0.946667			0.49009	0.517614			WT	0.483576	0.552613	0.153553
																													0.91	0.973333			0.453213	0.489902			0.88	0.946667			0.490228	0.517778			WT	0.508822	0.272143	0.365915
																													0.91	0.973333			0.453218	0.490181			0.88	0.946667			0.490261	0.517783			WT	0.347305	-0.00833	0.284609
																													0.91	0.973333			0.453231	0.490837			0.88	0.946667			0.490329	0.517825			WT	0.194167	0.252109	0.055257
																													0.91	0.976667			0.453248	0.490845			0.88	0.946667			0.490332	0.517851			WT	0.576717	0.192008	0.492354
																													0.91	0.976667			0.453327	0.491012			0.88	0.95			0.490452	0.517971			WT	0.287269	0.612714	0.111618
																													0.91	0.976667			0.453377	0.491027			0.88	0.95			0.490519	0.518165			WT	-0.723715	-0.0283614	-1.07656
																													0.913333	0.976667			0.45338	0.491102			0.88	0.95			0.490573	0.518251			WT	-1.29311	-1.09014	-1.28714
																													0.913333	0.976667			0.453411	0.491566			0.88	0.95			0.49058	0.518407			WT	-1.41661	-1.11018	-1.68359
																													0.913333	0.976667			0.453413	0.491586			0.883333	0.95			0.490596	0.518786			WT	-0.0167557	0.392344	-0.297883
																													0.913333	0.976667			0.453426	0.491823			0.883333	0.95			0.490677	0.518795			WT	-1.29064	-1.21034	-1.11911
																													0.913333	0.976667			0.453473	0.492339			0.883333	0.95			0.490834	0.518866			WT	0.315305	-0.268765	0.311028
																													0.913333	0.976667			0.453498	0.492469			0.883333	0.95			0.490869	0.518898			WT	-0.383424	0.0918402	-0.677238
																													0.913333	0.976667			0.453524	0.492544			0.883333	0.95			0.490918	0.518918			WT	0.482226	0.893184	0.500244
																													0.913333	0.976667			0.45353	0.492564			0.883333	0.95			0.490943	0.518996			WT	0.45519	0.472479	0.36447
																													0.913333	0.976667			0.453565	0.49301			0.883333	0.95			0.490997	0.519075			WT	0.41193	0.552613	0.481006
																													0.913333	0.98			0.453719	0.493215			0.883333	0.95			0.491026	0.519124			WT	-0.759454	-0.489134	-0.539589
																													0.913333	0.98			0.453753	0.493393			0.883333	0.95			0.491032	0.51913			WT	0.718372	0.372311	0.705949
																													0.913333	0.98			0.453904	0.493995			0.883333	0.95			0.491065	0.519318			WT	0.338984	0.452445	0.331152
																													0.913333	0.98			0.453922	0.494884			0.883333	0.95			0.49107	0.519382			WT	0.23415	0.372311	0.0474109
																													0.913333	0.98			0.454046	0.495116			0.883333	0.95			0.491191	0.519573			WT	0.0454891	0.59268	-0.177853
																													0.913333	0.98			0.45407	0.495421			0.883333	0.95			0.491221	0.519927			WT	0.415847	0.612714	0.416222
																													0.913333	0.98			0.454301	0.495478			0.883333	0.95			0.491347	0.520122			WT	0.682021	0.432411	0.735422
																													0.913333	0.98			0.454411	0.495512			0.883333	0.95			0.491351	0.520235			WT	0.501736	1.27382	0.252008
																													0.913333	0.983333			0.45447	0.495606			0.883333	0.953333			0.491382	0.520294			WT	-2.56004	-2.93323	-2.08938
																													0.913333	0.983333			0.454499	0.495773			0.883333	0.953333			0.491385	0.520314			WT	-3.3599	-4.09518	-2.90542
																													0.913333	0.983333			0.454518	0.495936			0.883333	0.953333			0.491458	0.520453			WT	-2.59653	-3.19367	-2.22466
																													0.913333	0.983333			0.454524	0.496217			0.883333	0.953333			0.491489	0.520502			WT	-2.51663	-2.9132	-2.34454
																													0.913333	0.983333			0.454548	0.496341			0.883333	0.953333			0.49149	0.521092			WT	0.635326	0.953285	0.364062
																													0.913333	0.983333			0.454559	0.496495			0.883333	0.953333			0.491523	0.521127			WT	0.938603	0.512546	0.934374
																													0.913333	0.983333			0.454566	0.496512			0.883333	0.953333			0.491556	0.521205			WT	0.308575	0.672815	0.277013
																													0.916667	0.983333			0.454579	0.497076			0.883333	0.953333			0.491573	0.521266			WT	0.357153	0.893184	0.0509801
																													0.916667	0.986667			0.454615	0.497222			0.883333	0.953333			0.491696	0.521474			WT	1.0416	1.15362	0.761371
																													0.916667	0.986667			0.454622	0.497239			0.883333	0.953333			0.491773	0.521479			WT	-0.488969	-0.00833	-0.408175
																													0.916667	0.986667			0.454674	0.497365			0.883333	0.953333			0.491821	0.52149			WT	0.490518	0.131907	0.946367
																													0.916667	0.986667			0.454714	0.497404			0.883333	0.953333			0.491859	0.521528			WT	0.411555	0.432411	0.142299
																													0.916667	0.986667			0.454801	0.497405			0.883333	0.953333			0.49192	0.521542			WT	-0.250651	-0.228697	-0.11098
																													0.916667	0.986667			0.454822	0.498119			0.883333	0.953333			0.49197	0.521565			WT	-0.598212	-0.128529	-0.953429
																													0.916667	0.986667			0.454823	0.498313			0.883333	0.953333			0.492017	0.521787			WT	-0.41551	0.131907	-0.768958
																													0.916667	0.986667			0.454828	0.498949			0.883333	0.953333			0.492039	0.521907			WT	0.529076	0.692848	0.255275
																													0.916667	0.986667			0.454835	0.499032			0.883333	0.953333			0.49212	0.522071			WT	0.337959	0.272143	0.278846
																													0.916667	0.99			0.454869	0.499801			0.883333	0.953333			0.492159	0.522406			WT	0.259498	0.192008	0.160829
																													0.916667	0.99			0.454897	0.500287			0.883333	0.953333			0.492182	0.522446			WT	0.824698	0.953285	0.514547
																													0.92	0.99			0.454958	0.500296			0.883333	0.953333			0.49224	0.522556			WT	0.874076	0.953285	0.848701
																													0.92	0.99			0.455024	0.500473			0.883333	0.956667			0.492408	0.522766			WT	0.824853	0.953285	0.724644
																													0.92	0.99			0.455025	0.500667			0.883333	0.956667			0.492528	0.523307			WT	0.482386	0.632747	0.400138
																													0.92	0.993333			0.455059	0.501545			0.886667	0.956667			0.492545	0.523453			WT	0.6681	0.793016	0.440651
																													0.92	0.993333			0.455069	0.501842			0.886667	0.956667			0.492621	0.523506			WT	0.545003	0.532579	0.504775
																													0.92	0.993333			0.455198	0.50244			0.886667	0.956667			0.492638	0.523536			WT	0.302707	0.793016	0.21732
																													0.92	0.993333			0.455273	0.502465			0.886667	0.956667			0.492705	0.523578			WT	0.161016	-0.128529	0.246842
																													0.92	0.996667			0.455274	0.502783			0.886667	0.956667			0.492826	0.523587			WT	0.772298	0.793016	0.4511
																													0.92	0.996667			0.45554	0.503126			0.886667	0.956667			0.49287	0.523711			WT	-0.267992	0.111874	-0.502017
																													0.92	0.996667			0.455589	0.503206			0.886667	0.956667			0.492909	0.52381			WT	-0.138561	0.232075	-0.431515
																													0.92	0.996667			0.455652	0.503724			0.886667	0.956667			0.492935	0.523944			WT	-0.205428	0.111874	-0.248262
																													0.92	0.996667			0.455654	0.504376			0.886667	0.956667			0.492991	0.524002			WT	-0.263923	0.212042	-0.447924
																													0.92	1			0.455672	0.504734			0.886667	0.956667			0.493004	0.524044			WT	-0.75961	-0.288798	-0.983997
																													0.92	1			0.455685	0.50487			0.886667	0.956667			0.493095	0.524157			WT	-0.316276	-0.388966	-0.37373
																													0.92	1			0.455716	0.505051			0.886667	0.956667			0.493147	0.524264			WT	-3.21856	-3.79468	-2.66408
																													0.92	1			0.455807	0.505415			0.886667	0.956667			0.493204	0.524265			WT	-0.325209	-0.869773	-0.349382
																													0.92	1			0.455813	0.505465			0.886667	0.956667			0.493207	0.524536			WT	-0.43879	-0.829706	-0.698787
																													0.92	1.00333			0.455938	0.505743			0.886667	0.96			0.493218	0.524618			WT	-0.870761	-0.749571	-1.2483
																													0.92	1.00333			0.455956	0.506147			0.886667	0.96			0.493224	0.524763			WT	-0.835219	-0.969941	-0.739439
																													0.92	1.00333			0.456023	0.506473			0.886667	0.96			0.49328	0.524866			WT	-0.784734	-0.609336	-0.869007
																													0.92	1.00333			0.456025	0.50708			0.886667	0.96			0.493398	0.525208			WT	-0.432245	-0.18863	-0.731315
																													0.92	1.00333			0.456031	0.508024			0.886667	0.96			0.493585	0.525369			WT	-0.767498	-0.509168	-1.03615
																													0.92	1.00333			0.456063	0.508258			0.886667	0.96			0.493917	0.525669			WT	-0.965182	-1.19031	-0.971787
																													0.92	1.00333			0.45615	0.508628			0.886667	0.96			0.494	0.525804			WT	-0.663473	-0.509168	-1.05649
																													0.923333	1.00333			0.456185	0.509107			0.886667	0.96			0.494196	0.526034			WT	0.0502167	0.051773	0.0149472
																													0.923333	1.00667			0.456235	0.511624			0.886667	0.96			0.494218	0.526036			WT	0.0254344	0.372311	-0.192285
																													0.923333	1.00667			0.456266	0.511644			0.886667	0.96			0.494317	0.526533			WT	0.0149031	0.452445	-0.00859
																													0.923333	1.00667			0.456288	0.512111			0.886667	0.96			0.494368	0.526795			WT	-0.0312737	0.372311	-0.0728558
																													0.923333	1.00667			0.456394	0.512293			0.886667	0.96			0.494376	0.526993			WT	-0.598421	-0.68947	-0.779496
																													0.923333	1.01			0.456425	0.512492			0.886667	0.96			0.494394	0.527146			WT	-1.23367	-1.05008	-1.35222
																													0.923333	1.01			0.456548	0.512613			0.886667	0.96			0.494396	0.527301			WT	-0.212979	0.192008	-0.531823
																													0.923333	1.01			0.456613	0.512704			0.886667	0.96			0.49452	0.527314			WT	0.600489	0.953285	0.429263
																													0.923333	1.01333			0.456631	0.51309			0.886667	0.96			0.494544	0.527386			WT	-0.324513	-0.148563	-0.510763
																													0.923333	1.01333			0.456693	0.513508			0.886667	0.96			0.494552	0.527617			WT	-0.381192	-0.449067	-0.48471
																													0.923333	1.01333			0.456772	0.514612			0.886667	0.96			0.494664	0.528026			WT	-0.431732	-0.328865	-0.616265
																													0.923333	1.01333			0.45678	0.514884			0.89	0.96			0.494713	0.528169			WT	-0.206667	-0.68947	-0.31149
																													0.923333	1.01333			0.456794	0.515367			0.89	0.963333			0.494748	0.528383			WT	-0.748675	-0.829706	-0.753062
																													0.923333	1.01333			0.456869	0.515527			0.89	0.963333			0.494883	0.52852			WT	-0.446568	-0.328865	-0.384204
																													0.923333	1.01667			0.456873	0.515856			0.89	0.963333			0.494898	0.528649			WT	-0.0436772	-0.288798	-0.15902
																													0.923333	1.01667			0.456904	0.515929			0.89	0.963333			0.494972	0.52891			WT	0.161474	0.31221	-0.12688
																													0.923333	1.01667			0.456918	0.517665			0.89	0.963333			0.495113	0.529056			WT	0.319433	0.532579	0.0681423
																													0.923333	1.01667			0.456947	0.518724			0.89	0.963333			0.495179	0.529123			WT	-0.238603	0.532579	-0.409643
																													0.923333	1.02			0.456968	0.518821			0.89	0.963333			0.495269	0.529245			WT	0.517401	0.192008	0.41058
																													0.923333	1.02			0.457015	0.518997			0.89	0.963333			0.495303	0.52932			WT	0.419478	0.752949	0.44265
																													0.923333	1.02333			0.457054	0.519118			0.89	0.963333			0.495383	0.529343			WT	0.19569	0.512546	0.0889899
																													0.923333	1.02333			0.457245	0.519278			0.89	0.963333			0.495464	0.529537			WT	-0.969089	-1.09014	-0.766633
																													0.923333	1.02333			0.457285	0.520712			0.89	0.966667			0.495576	0.529655			WT	-0.364878	-0.328865	-0.447846
																													0.923333	1.02333			0.457444	0.520971			0.89	0.966667			0.49558	0.529788			WT	0.68	0.492512	0.553059
																													0.926667	1.03			0.457566	0.520993			0.89	0.966667			0.495791	0.530187			WT	0.224187	0.252109	0.276175
																													0.926667	1.03333			0.457606	0.521968			0.89	0.966667			0.495861	0.530211			WT	-0.88639	-0.368933	-0.925852
																													0.926667	1.03333			0.457686	0.522085			0.89	0.966667			0.495877	0.530242			WT	-1.43553	-0.809672	-1.70535
																													0.926667	1.03333			0.457701	0.52227			0.89	0.966667			0.495897	0.530298			WT	-0.71137	-0.409	-0.908521
																													0.926667	1.03333			0.457704	0.522647			0.89	0.966667			0.495962	0.530554			WT	-0.096898	-0.288798	-0.188651
																													0.926667	1.03333			0.457706	0.524335			0.89	0.966667			0.496003	0.530859			WT	-0.201532	-0.589302	-0.334219
																													0.926667	1.03667			0.457752	0.524704			0.89	0.966667			0.496088	0.530927			WT	-0.202864	-0.308832	-0.193094
																													0.926667	1.03667			0.457814	0.525142			0.89	0.966667			0.496239	0.531148			WT	-0.456443	0.111874	-0.55832
																													0.926667	1.03667			0.457932	0.525789			0.89	0.966667			0.496322	0.531501			WT	0.0302496	-0.629369	0.276349
																													0.926667	1.03667			0.457951	0.526101			0.89	0.966667			0.496376	0.531584			WT	-0.744418	-0.128529	-1.0518
																													0.926667	1.04			0.458069	0.527419			0.89	0.966667			0.496421	0.531615			WT	-0.845238	-1.13021	-0.95992
																													0.926667	1.04			0.458093	0.529621			0.89	0.966667			0.496483	0.53162			WT	-1.33577	-0.829706	-1.48122
																													0.926667	1.04333			0.458201	0.530069			0.89	0.97			0.496572	0.532151			WT	0.489287	-0.048395	0.342744
																													0.926667	1.04333			0.45823	0.531064			0.89	0.97			0.496581	0.532482			WT	-1.42942	-1.31051	-1.63559
																													0.926667	1.04667			0.458235	0.532062			0.89	0.97			0.49659	0.532639			WT	-1.25003	-1.23038	-1.28536
																													0.926667	1.04667			0.4583	0.532239			0.89	0.97			0.49659	0.532642			WT	-1.50447	-1.43071	-1.48378
																													0.926667	1.04667			0.458321	0.532815			0.89	0.97			0.496597	0.532695			WT	-0.489933	-0.469101	-0.544673
																													0.926667	1.04667			0.458503	0.533629			0.89	0.97			0.496616	0.532737			WT	-1.3539	-1.45075	-1.29693
																													0.926667	1.05333			0.458553	0.540555			0.89	0.97			0.49671	0.533184			WT	-0.86179	-0.709504	-0.995608
																													0.926667	1.05667			0.458647	0.543676			0.89	0.97			0.496734	0.533395			WT	-0.676114	-0.328865	-0.930542
																													0.93	1.06			0.458709	0.544181			0.89	0.97			0.496921	0.53375			WT	-1.40812	-1.55092	-1.39663
																													0.93	1.06			0.458721	0.54718			0.89	0.97			0.496922	0.533793			WT	0.180902	-0.449067	-0.280908
																													0.93	1.06667			0.458724	0.548408			0.89	0.97			0.496923	0.534419			WT	-1.70999	-1.59098	-1.56933
																													0.93	1.07667			0.458839	0.548731			0.89	0.973333			0.49702	0.53465			WT	-1.63863	-1.21034	-1.89008
																													0.93	1.08			0.458841	0.553703			0.89	0.973333			0.497066	0.534791			WT	-2.62028	-2.5526	-2.47887
																													0.93	1.08667			0.458863	0.555675			0.89	0.973333			0.497066	0.534933			WT	-0.817648	-0.809672	-1.04056
																													0.93	1.09333			0.458868	0.566002			0.89	0.973333			0.497216	0.535017			WT	-0.766858	0.0117058	-0.900875
																													0.93				0.458886				0.89	0.973333			0.497397	0.535132			WT	-1.52949	-1.43071	-1.41056
																													0.93				0.458952				0.89	0.973333			0.497401	0.535464			WT	-1.61194	-1.29048	-1.64796
																													0.93				0.459019				0.89	0.973333			0.49741	0.535664			WT	-0.914361	-0.609336	-1.23711
																													0.93				0.459128				0.89	0.973333			0.497495	0.535942			WT	-0.322866	-0.829706	-0.294638
																													0.93				0.459194				0.893333	0.973333			0.497524	0.535951			WT	-0.739616	0.31221	-1.17573
																													0.93				0.4592				0.893333	0.973333			0.49755	0.536023			WT	0.242516	0.632747	0.271783
																													0.93				0.459397				0.893333	0.973333			0.497583	0.536097			WT	-0.032353	0.0317394	-0.018785
																													0.93				0.459408				0.893333	0.976667			0.497594	0.536124			WT	0.0332491	0.392344	-0.00348
																													0.93				0.459556				0.893333	0.976667			0.497697	0.536421			WT	0.437693	0.171975	0.558603
																													0.93				0.459589				0.893333	0.976667			0.497818	0.536425			WT	-0.171852	0.232075	-0.5109
																													0.93				0.459607				0.893333	0.976667			0.497874	0.536467			WT	-0.497066	0.712882	-1.01283
																													0.93				0.459791				0.893333	0.976667			0.497921	0.536983			WT	-0.038717	0.59268	-0.320901
																													0.933333				0.459999				0.893333	0.976667			0.497941	0.537084			WT	0.744976	0.81305	0.532964
																													0.933333				0.460026				0.893333	0.976667			0.497959	0.537387			WT	0.47811	0.151941	0.505964
																													0.933333				0.460035				0.893333	0.976667			0.497995	0.537722			WT	-2.08536	-2.09182	-1.75959
																													0.933333				0.460122				0.893333	0.976667			0.498166	0.537768			WT	-0.0480095	-0.108496	-0.145721
																													0.933333				0.46021				0.893333	0.976667			0.49829	0.538166			WT	0.902894	0.632747	0.871146
																													0.933333				0.460218				0.893333	0.976667			0.498317	0.538198			WT	0.357419	0.0918402	0.67843
																													0.933333				0.460237				0.893333	0.98			0.498317	0.538215			WT	-0.384259	-0.68947	-0.410183
																													0.933333				0.460306				0.893333	0.98			0.498319	0.538322			WT	-2.08989	-2.19199	-2.14309
																													0.933333				0.460401				0.893333	0.98			0.498319	0.538599			WT	0.206932	0.632747	-0.166032
																													0.933333				0.460414				0.893333	0.98			0.498331	0.538691			WT	-0.493823	-0.208664	-0.470085
																													0.933333				0.460456				0.893333	0.98			0.498376	0.538693			WT	0.623316	0.652781	0.539868
																													0.933333				0.460477				0.893333	0.98			0.498409	0.538814			WT	-1.42268	-0.889806	-1.55731
																													0.933333				0.460492				0.893333	0.98			0.498412	0.538827			WT	-1.9344	-2.41236	-1.72182
																													0.933333				0.460552				0.893333	0.98			0.498423	0.539049			WT	-1.01777	-1.51085	-0.870257
																													0.936667				0.460647				0.893333	0.98			0.4986	0.539083			WT	0.602644	0.272143	0.743355
																													0.936667				0.460758				0.893333	0.98			0.498709	0.53916			WT	-0.68717	-1.05008	-0.507694
																													0.936667				0.460777				0.893333	0.98			0.498777	0.540024			WT	-0.512428	0.31221	-0.651914
																													0.936667				0.460846				0.893333	0.983333			0.498777	0.540309			WT	-0.0598291	0.131907	-0.0325983
																													0.936667				0.460854				0.893333	0.983333			0.498879	0.541079			WT	-0.53549	-0.308832	-0.739545
																													0.936667				0.460923				0.893333	0.983333			0.499064	0.541425			WT	0.729796	0.171975	0.878207
																													0.936667				0.460925				0.893333	0.983333			0.499135	0.541454			WT	-1.64234	-0.989974	-1.80327
																													0.936667				0.460978				0.893333	0.983333			0.499142	0.54171			WT	-0.335403	0.192008	-0.666141
																													0.936667				0.461142				0.893333	0.983333			0.49915	0.541773			WT	-2.17522	-2.21202	-1.90772
																													0.936667				0.461193				0.896667	0.983333			0.499194	0.542004			WT	-0.77371	-0.328865	-0.951998
																													0.936667				0.461227				0.896667	0.983333			0.499292	0.54269			WT	-1.64082	-1.41068	-1.55917
																													0.936667				0.461331				0.896667	0.983333			0.499563	0.542733			WT	0.564222	0.452445	0.301788
																													0.936667				0.46153				0.896667	0.983333			0.499565	0.542756			WT	0.0396126	0.432411	-0.210693
																													0.936667				0.461536				0.896667	0.983333			0.499685	0.543098			WT	0.378769	0.512546	0.173868
																													0.936667				0.461618				0.896667	0.983333			0.499732	0.543353			WT	-0.119948	-0.148563	-0.212037
																													0.936667				0.461663				0.896667	0.983333			0.499754	0.543498			WT	-0.494704	0.0918402	-0.497229
																													0.936667				0.461865				0.896667	0.983333			0.499782	0.544046			WT	-0.726878	-0.529201	-0.643709
																													0.936667				0.46193				0.896667	0.983333			0.499886	0.544132			WT	0.225315	0.893184	-0.339735
																													0.936667				0.46194				0.896667	0.983333			0.499905	0.544221			WT	-0.0362843	0.712882	-0.246734
																													0.936667				0.461961				0.896667	0.983333			0.500276	0.544229			WT	1.0221	0.612714	0.829153
																													0.936667				0.462141				0.896667	0.983333			0.500347	0.544413			WT	0.649538	1.01339	0.445034
																													0.936667				0.462146				0.896667	0.986667			0.500366	0.544725			WT	0.648798	0.432411	0.335183
																													0.936667				0.462147				0.896667	0.986667			0.500455	0.545353			WT	0.455643	-0.208664	0.773429
																													0.936667				0.462203				0.896667	0.986667			0.50048	0.545487			WT	-0.128833	0.252109	-0.330236
																													0.94				0.462313				0.896667	0.986667			0.50092	0.545731			WT	-0.676633	-0.589302	-0.733637
																													0.94				0.462327				0.896667	0.986667			0.501033	0.545773			WT	0.0391314	-0.489134	-0.477415
																													0.94				0.462346				0.896667	0.986667			0.501112	0.545787			WT	0.0314226	0.232075	0.0171264
																													0.94				0.462438				0.896667	0.986667			0.501185	0.546			WT	-0.624357	0.111874	-0.695007
																													0.94				0.46256				0.896667	0.986667			0.501191	0.546007			WT	-0.488016	-0.589302	-0.352209
																													0.94				0.462566				0.896667	0.986667			0.501418	0.54609			WT	-0.396658	0.212042	-0.594397
																													0.94				0.462637				0.896667	0.986667			0.501427	0.546355			WT	0.120575	-0.0684286	-0.615361
																													0.94				0.462643				0.896667	0.986667			0.501569	0.546926			WT	-0.0368971	0.171975	-0.181207
																													0.94				0.462708				0.896667	0.986667			0.501615	0.54723			WT	0.0696011	0.492512	-0.0347184
																													0.94				0.462755				0.896667	0.986667			0.501616	0.547745			WT	0.471628	0.232075	0.443164
																													0.94				0.46282				0.896667	0.986667			0.501666	0.547863			WT	0.896022	0.692848	0.964331
																													0.94				0.462838				0.896667	0.99			0.501704	0.547888			WT	1.04317	0.993352	0.863235
																													0.94				0.462914				0.896667	0.99			0.501745	0.548097			WT	0.136852	0.31221	0.217691
																													0.94				0.463041				0.896667	0.99			0.501854	0.548813			WT	0.558677	0.652781	0.384492
																													0.94				0.463157				0.896667	0.99			0.501903	0.549781			WT	0.31714	0.0918402	0.43488
																													0.94				0.463174				0.896667	0.99			0.501914	0.549933			WT	-2.17339	-2.25209	-2.02953
																													0.94				0.463231				0.896667	0.99			0.501924	0.550021			WT	-1.43333	-1.01001	-1.66997
																													0.94				0.463245				0.896667	0.99			0.502025	0.550444			WT	0.347142	0.612714	0.223826
																													0.94				0.463259				0.896667	0.99			0.502055	0.551068			WT	-0.0177214	0.452445	-0.130722
																													0.94				0.463286				0.896667	0.993333			0.502069	0.551387			WT	0.764559	0.833083	0.647057
																													0.94				0.463325				0.896667	0.993333			0.502079	0.551565			WT	-0.356616	0.993352	-0.619035
																													0.94				0.46333				0.9	0.993333			0.502081	0.551586			WT	0.399683	0.432411	0.413136
																													0.94				0.463344				0.9	0.993333			0.502098	0.551591			WT	0.447728	0.732915	0.407959
																													0.94				0.46339				0.9	0.993333			0.502105	0.551645			WT	-0.0943739	0.352277	-0.218725
																													0.94				0.46353				0.9	0.993333			0.502344	0.551762			WT	0.132124	0.933251	-0.144686
																													0.94				0.463533				0.9	0.993333			0.50238	0.551763			WT	-0.342352	0.192008	-0.50095
																													0.94				0.463534				0.9	0.993333			0.502454	0.551785			WT	0.298448	0.0718066	0.377394
																													0.94				0.463548				0.9	0.993333			0.502464	0.551959			WT	0.595804	0.432411	0.302622
																													0.94				0.463564				0.9	0.993333			0.502571	0.552069			WT	0.124529	0.572647	0.0832595
																													0.94				0.463586				0.9	0.993333			0.502694	0.552076			WT	0.406691	0.853117	0.0600842
																													0.94				0.463598				0.9	0.993333			0.502783	0.552257			WT	0.222805	0.151941	0.19251
																													0.94				0.463625				0.9	0.996667			0.502816	0.552408			WT	-0.131674	0.171975	-0.300244
																													0.943333				0.463659				0.9	0.996667			0.502874	0.552444			WT	-0.357516	-0.108496	-0.414917
																													0.943333				0.463694				0.9	0.996667			0.502924	0.552751			WT	-0.443942	-0.048395	-0.691336
																													0.943333				0.46371				0.9	0.996667			0.503003	0.552877			WT	0.931155	1.03342	0.561737
																													0.943333				0.463731				0.9	0.996667			0.503088	0.55299			WT	-0.166116	0.292176	-0.167403
																													0.943333				0.463865				0.9	0.996667			0.503097	0.553224			WT	1.35507	0.993352	0.988921
																													0.943333				0.463867				0.9	0.996667			0.503109	0.553992			WT	-0.853295	-0.148563	-0.880526
																													0.943333				0.463874				0.9	0.996667			0.503117	0.554033			WT	0.0984985	0.151941	-0.128842
																													0.943333				0.463925				0.9	0.996667			0.503163	0.55414			WT	0.741116	0.732915	0.378883
																													0.943333				0.463947				0.9	0.996667			0.503241	0.554153			WT	0.119249	0.332243	-0.0340925
																													0.943333				0.463969				0.9	1			0.503286	0.554412			WT	0.480468	0.612714	0.521822
																													0.943333				0.463994				0.9	1			0.5033	0.554666			WT	0.329372	0.913218	0.470244
																													0.943333				0.464082				0.9	1			0.503438	0.555092			WT	0.0676864	0.873151	0.101899
																													0.943333				0.464083				0.9	1			0.503501	0.555157			WT	1.00785	0.893184	0.715493
																													0.943333				0.464203				0.9	1			0.503724	0.556281			WT	0.386431	0.772983	0.162298
																													0.943333				0.464373				0.9	1			0.503815	0.556712			WT	0.822831	0.512546	1.03714
																													0.943333				0.464647				0.9	1			0.503859	0.556719			WT	0.687713	0.272143	0.593673
																													0.943333				0.464726				0.9	1			0.503895	0.557758			WT	0.00484	0.572647	-0.207353
																													0.943333				0.46486				0.9	1			0.503947	0.558043			WT	0.289817	0.111874	0.269104
																													0.943333				0.464925				0.9	1			0.503954	0.558186			WT	0.495293	-0.0884622	0.646163
																													0.943333				0.464928				0.9	1.00333			0.504078	0.55821			WT	0.507092	0.332243	0.19242
																													0.946667				0.464949				0.9	1.00333			0.50408	0.558252			WT	0.681619	0.232075	0.969258
																													0.946667				0.465013				0.9	1.00333			0.504124	0.558267			WT	-0.0578908	0.432411	0.179724
																													0.946667				0.465022				0.9	1.00333			0.504135	0.55865			WT	0.237293	0.0718066	0.166073
																													0.946667				0.465037				0.9	1.00333			0.504194	0.558694			WT	0.791793	0.612714	0.617507
																													0.946667				0.465053				0.903333	1.00333			0.504211	0.559008			WT	0.787358	0.532579	0.651212
																													0.946667				0.46511				0.903333	1.00333			0.504219	0.559496			WT	0.0389988	0.412378	-0.0430672
																													0.946667				0.465151				0.903333	1.00333			0.504255	0.559873			WT	0.514024	0.692848	0.518552
																													0.946667				0.465186				0.903333	1.00333			0.504262	0.560206			WT	-1.02319	-1.35058	-1.0934
																													0.946667				0.465211				0.903333	1.00333			0.504272	0.560234			WT	-0.0121844	0.853117	-0.279602
																													0.946667				0.465226				0.903333	1.00667			0.50444	0.560413			WT	-1.65057	-1.35058	-1.61573
																													0.946667				0.465286				0.903333	1.00667			0.504525	0.560852			WT	0.988582	0.252109	1.15448
																													0.946667				0.465291				0.903333	1.00667			0.504689	0.56117			WT	0.755783	0.392344	0.858343
																													0.946667				0.46532				0.903333	1.00667			0.504746	0.56131			WT	0.350682	0.31221	0.522368
																													0.946667				0.465357				0.903333	1.00667			0.504757	0.561495			WT	0.436739	0.652781	0.513186
																													0.946667				0.465371				0.903333	1.00667			0.504808	0.561889			WT	0.488663	0.392344	0.292048
																													0.946667				0.465447				0.903333	1.00667			0.504833	0.561989			WT	0.539096	0.0117058	0.350188
																													0.946667				0.465529				0.903333	1.00667			0.504856	0.562222			WT	0.43889	0.612714	0.15938
																													0.946667				0.465651				0.903333	1.00667			0.504897	0.562433			WT	0.358476	0.552613	0.413246
																													0.95				0.465683				0.903333	1.01			0.504951	0.562584			WT	-0.189442	0.572647	-0.338695
																													0.95				0.465714				0.903333	1.01			0.504957	0.562664			WT	0.157304	0.392344	0.0332019
																													0.95				0.465733				0.903333	1.01			0.505062	0.56269			WT	0.412993	0.59268	0.180237
																													0.95				0.465784				0.903333	1.01			0.505168	0.56318			WT	0.74749	0.933251	0.309347
																													0.95				0.4658				0.903333	1.01			0.505197	0.563342			WT	0.31902	-0.18863	0.319541
																													0.95				0.465919				0.903333	1.01			0.505303	0.564044			WT	-0.0134111	0.151941	-0.146937
																													0.95				0.465921				0.903333	1.01			0.505331	0.565309			WT	0.542061	0.652781	0.244265
																													0.95				0.465998				0.903333	1.01			0.505401	0.565806			WT	0.440953	0.81305	0.228625
																													0.95				0.466049				0.903333	1.01333			0.505478	0.565843			WT	-0.447097	-0.108496	-0.446548
																													0.95				0.466342				0.903333	1.01333			0.50554	0.565847			WT	-2.05179	-1.85142	-1.85996
																													0.95				0.466377				0.903333	1.01333			0.505773	0.566676			WT	-1.0868	-1.21034	-1.06761
																													0.95				0.466447				0.903333	1.01333			0.505824	0.56668			WT	-1.52801	-1.13021	-1.49629
																													0.95				0.466658				0.903333	1.01333			0.505982	0.566701			WT	-0.275433	0.0718066	-0.276935
																													0.95				0.466691				0.903333	1.01333			0.506018	0.567434			WT	-1.41658	-1.29048	-1.48685
																													0.95				0.466702				0.903333	1.01333			0.506038	0.567906			WT	-1.08031	-0.489134	-1.18454
																													0.95				0.466719				0.903333	1.01333			0.506129	0.568144			WT	-0.127328	0.252109	-0.330091
																													0.95				0.466739				0.903333	1.01333			0.506216	0.568237			WT	-0.357556	0.472479	-0.492971
																													0.95				0.466775				0.906667	1.01333			0.506336	0.568287			WT	-0.080442	-0.128529	-0.18729
																													0.95				0.466788				0.906667	1.01667			0.506509	0.568311			WT	-0.842353	-0.589302	-0.935908
																													0.95				0.46679				0.906667	1.01667			0.50652	0.569255			WT	-0.856094	-0.288798	-1.01341
																													0.953333				0.466837				0.906667	1.01667			0.506789	0.569452			WT	-1.02935	-0.609336	-1.13871
																													0.953333				0.466861				0.906667	1.01667			0.506844	0.569653			WT	-1.28203	-1.29048	-1.17448
																													0.953333				0.466935				0.906667	1.01667			0.506861	0.569932			WT	0.200112	0.452445	-0.11685
																													0.953333				0.46697				0.906667	1.01667			0.506889	0.569985			WT	-0.980126	-0.569269	-0.98928
																													0.953333				0.466992				0.906667	1.01667			0.506933	0.570376			WT	-0.124423	0.672815	-0.246245
																													0.953333				0.466992				0.906667	1.01667			0.507024	0.572198			WT	-0.0672472	-0.00833	-0.0649094
																													0.953333				0.467074				0.906667	1.02			0.507104	0.572707			WT	-0.217957	0.512546	-0.285323
																													0.953333				0.4671				0.906667	1.02			0.507162	0.572986			WT	0.0293183	0.532579	-0.26095
																													0.953333				0.467336				0.906667	1.02			0.5072	0.574004			WT	-0.388319	-0.168597	-0.576906
																													0.953333				0.467401				0.906667	1.02			0.507205	0.574071			WT	-0.103971	0.131907	-0.242125
																													0.953333				0.467451				0.906667	1.02			0.507424	0.574296			WT	-0.988499	-1.53088	-0.908635
																													0.953333				0.467477				0.906667	1.02			0.507474	0.574467			WT	-0.402873	-0.18863	-0.490222
																													0.953333				0.467592				0.906667	1.02			0.507636	0.575062			WT	0.0652004	-0.0684286	0.0832328
																													0.953333				0.467705				0.906667	1.02			0.507654	0.575751			WT	-0.354193	-0.0684286	-0.457854
																													0.953333				0.467749				0.906667	1.02333			0.507666	0.576492			WT	0.341396	0.492512	-0.0576655
																													0.953333				0.467775				0.906667	1.02333			0.507686	0.576848			WT	-0.0129028	-0.148563	-0.191908
																													0.953333				0.467796				0.906667	1.02333			0.5077	0.577131			WT	0.476898	0.392344	0.501426
																													0.956667				0.467975				0.906667	1.02333			0.507711	0.578879			WT	0.462948	0.572647	0.414732
																													0.956667				0.467976				0.906667	1.02333			0.507749	0.578906			WT	0.553276	0.512546	0.398577
																													0.956667				0.468037				0.906667	1.02333			0.507751	0.578925			WT	0.242424	0.612714	-0.136846
																													0.956667				0.468063				0.906667	1.02333			0.507896	0.57975			WT	0.92203	1.11355	0.757701
																													0.956667				0.468134				0.906667	1.02333			0.508025	0.580301			WT	0.627728	0.692848	0.65513
																													0.956667				0.468221				0.906667	1.02333			0.508072	0.580495			WT	-1.41257	-1.37061	-1.23756
																													0.956667				0.46828				0.906667	1.02333			0.508112	0.580555			WT	-0.238381	0.632747	-0.403969
																													0.956667				0.468366				0.906667	1.02333			0.508238	0.580695			WT	0.578482	1.09352	0.247916
																													0.956667				0.468368				0.91	1.02333			0.508391	0.581015			WT	0.815314	1.51423	0.440468
																													0.956667				0.468385				0.91	1.02667			0.508394	0.581183			WT	-1.04038	-0.569269	-1.12512
																													0.956667				0.46853				0.91	1.02667			0.508469	0.581737			WT	-0.356177	-0.529201	-0.43972
																													0.956667				0.46861				0.91	1.02667			0.5086	0.582052			WT	-0.0658819	0.612714	-0.385741
																													0.956667				0.468681				0.91	1.02667			0.508657	0.582083			WT	-0.639367	-0.388966	-0.683388
																													0.956667				0.468718				0.91	1.02667			0.50868	0.582964			WT	-0.302901	-0.108496	-0.223703
																													0.956667				0.468888				0.91	1.02667			0.5088	0.583563			WT	-0.167769	0.452445	-0.369796
																													0.956667				0.468918				0.91	1.02667			0.509004	0.585283			WT	-0.676908	0.31221	-0.588842
																													0.956667				0.469027				0.91	1.03			0.509009	0.585933			WT	0.846059	0.612714	0.953179
																													0.956667				0.469119				0.91	1.03			0.509061	0.586596			WT	1.26768	0.292176	1.38879
																													0.956667				0.469187				0.91	1.03			0.50928	0.586664			WT	-0.104864	-0.409	-0.289064
																													0.956667				0.46924				0.91	1.03			0.509287	0.586867			WT	-1.00361	-1.13021	-1.16455
																													0.956667				0.469321				0.91	1.03			0.509434	0.587344			WT	-0.481526	-0.429033	-0.804763
																													0.956667				0.469393				0.91	1.03333			0.509448	0.587601			WT	-1.52934	-1.19031	-1.53387
																													0.956667				0.469504				0.91	1.03333			0.509639	0.587608			WT	0.33914	1.01339	0.0399389
																													0.956667				0.469509				0.91	1.03333			0.509683	0.587959			WT	-0.995088	-0.128529	-0.950169
																													0.956667				0.469608				0.91	1.03333			0.50969	0.588239			WT	0.16319	0.712882	-0.00488
																													0.956667				0.469641				0.91	1.03333			0.50973	0.589631			WT	0.281745	0.572647	0.023179
																													0.96				0.469654				0.91	1.03333			0.509811	0.589699			WT	0.570793	0.252109	0.718008
																													0.96				0.469661				0.91	1.03333			0.509952	0.589806			WT	0.534091	0.192008	0.94429
																													0.96				0.469744				0.91	1.03333			0.50996	0.589942			WT	-3.37897	-4.15528	-3.00075
																													0.96				0.469789				0.91	1.04			0.510149	0.591161			WT	-1.72721	-1.35058	-1.81473
																													0.96				0.469912				0.913333	1.04			0.510206	0.591634			WT	-2.19194	-2.57263	-2.0584
																													0.96				0.469941				0.913333	1.04			0.510322	0.594268			WT	-2.27241	-2.29216	-2.39967
																													0.96				0.469979				0.913333	1.04			0.51053	0.59468			WT	0.714094	0.59268	0.938174
																													0.96				0.470297				0.913333	1.04			0.510579	0.595375			WT	0.922646	0.412378	0.950847
																													0.96				0.470321				0.913333	1.04			0.5106	0.596005			WT	0.15914	0.993352	-0.14139
																													0.96				0.470454				0.913333	1.04			0.510688	0.596524			WT	0.4332	0.111874	0.434157
																													0.96				0.470507				0.913333	1.04			0.510706	0.597631			WT	0.629413	0.793016	0.281741
																													0.96				0.470512				0.913333	1.04333			0.510739	0.598082			WT	0.690515	0.893184	0.578495
																													0.96				0.470747				0.913333	1.04333			0.510836	0.598727			WT	0.673146	0.392344	0.749021
																													0.96				0.471045				0.913333	1.04333			0.510899	0.599576			WT	-0.702109	-0.489134	-0.906025
																													0.96				0.471178				0.913333	1.04333			0.510923	0.599599			WT	-1.26556	-1.21034	-1.42987
																													0.96				0.471324				0.913333	1.04333			0.510946	0.599608			WT	-1.44073	-1.69115	-1.54103
																													0.96				0.471409				0.913333	1.04333			0.511057	0.599858			WT	-1.70885	-1.41068	-1.6884
																													0.96				0.471504				0.913333	1.04333			0.511085	0.600032			WT	-1.46889	-1.43071	-1.32985
																													0.963333				0.471504				0.913333	1.04333			0.511367	0.600559			WT	0.295036	0.332243	0.0878659
																													0.963333				0.47151				0.913333	1.04667			0.511369	0.600715			WT	-2.45541	-2.51253	-2.05835
																													0.963333				0.471652				0.913333	1.04667			0.511452	0.60129			WT	-0.905318	-0.749571	-1.08168
																													0.963333				0.471665				0.913333	1.04667			0.511521	0.601908			WT	0.599515	0.793016	0.600629
																													0.963333				0.471731				0.913333	1.05			0.511582	0.602126			WT	0.174399	0.0317394	0.423214
																													0.963333				0.471955				0.913333	1.05			0.511696	0.602128			WT	-1.41203	-1.39065	-1.4803
																													0.963333				0.472019				0.913333	1.05			0.511723	0.604533			WT	-1.22852	-0.589302	-1.4068
																													0.963333				0.472041				0.913333	1.05			0.511874	0.60656			WT	-1.77664	-1.77128	-1.76066
																													0.963333				0.472088				0.913333	1.05			0.511911	0.606667			WT	0.936081	-0.048395	1.30151
																													0.963333				0.472238				0.913333	1.05			0.511989	0.60753			WT	-1.47645	-1.43071	-1.61776
																													0.963333				0.47225				0.913333	1.05333			0.512058	0.608966			WT	-2.21629	-2.19199	-2.1004
																													0.963333				0.472316				0.913333	1.05667			0.512065	0.610098			WT	-1.92781	-2.05176	-1.78836
																													0.963333				0.472362				0.913333	1.05667			0.512086	0.610105			WT	0.367164	0.632747	0.375768
																													0.963333				0.472382				0.913333	1.05667			0.51224	0.611481			WT	0.0440916	0.171975	0.0510728
																													0.963333				0.472393				0.913333	1.05667			0.512466	0.611527			WT	0.496611	0.772983	0.556267
																													0.963333				0.47248				0.913333	1.06			0.512508	0.612882			WT	0.701327	0.652781	0.999728
																													0.963333				0.472509				0.913333	1.06			0.512574	0.614831			WT	-2.42333	-2.53256	-2.02815
																													0.963333				0.472527				0.913333	1.06			0.512577	0.616876			WT	0.10177	-0.248731	0.123973
																													0.963333				0.472622				0.913333	1.06333			0.512578	0.617534			WT	-1.6422	-1.37061	-1.76724
																													0.963333				0.472683				0.916667	1.06333			0.512663	0.617818			WT	-0.403609	-0.489134	-0.552969
																													0.963333				0.472692				0.916667	1.06667			0.51271	0.618059			WT	0.335926	-0.429033	0.526564
																													0.963333				0.472698				0.916667	1.06667			0.512798	0.618817			WT	-1.99417	-2.25209	-1.8745
																													0.963333				0.472907				0.916667	1.07			0.512838	0.619307			WT	1.20786	0.993352	1.22071
																													0.963333				0.472965				0.916667	1.07			0.512951	0.620899			WT	1.14984	0.973319	1.25432
																													0.963333				0.473065				0.916667	1.07			0.513149	0.621585			WT	0.909133	0.192008	1.14945
																													0.963333				0.473097				0.916667	1.07333			0.513153	0.624651			WT	0.465566	-0.0684286	0.669545
																													0.966667				0.473151				0.916667	1.07333			0.513208	0.627077			WT	-3.09942	-3.63441	-2.79244
																													0.966667				0.473168				0.916667	1.07333			0.513212	0.630435			WT	-2.07796	-2.23206	-2.13111
																													0.966667				0.473184				0.916667	1.08			0.513294	0.635391			WT	-0.0172474	0.492512	-0.161934
																													0.966667				0.473186				0.916667	1.08333			0.513554	0.640706			WT	-2.04721	-2.45243	-1.87477
																													0.966667				0.473256				0.916667	1.08667			0.513571	0.643167			WT	0.0762634	0.0117058	0.258905
																													0.966667				0.473353				0.916667	1.09			0.513592	0.675266			WT	-0.544688	-0.409	-0.698161
																													0.966667				0.473372				0.916667	1.13			0.513798	0.68439			WT	-1.08951	-0.709504	-1.30224
																													0.966667				0.473506				0.916667				0.513906				WT	-0.947187	-1.19031	-0.822305
																													0.966667				0.47351				0.916667				0.513992				WT	-0.882307	-0.789638	-0.748331
																													0.966667				0.473604				0.916667				0.514091				WT	0.0215335	0.0317394	-0.23185
																													0.966667				0.473684				0.916667				0.51413				WT	-0.742142	-0.729538	-0.609726
																													0.966667				0.473711				0.916667				0.514139				WT	0.0405896	-0.489134	-0.101329
																													0.966667				0.473719				0.916667				0.514282				WT	0.673608	0.532579	1.13719
																													0.966667				0.473723				0.916667				0.514357				WT	0.868391	1.35396	0.858604
																													0.966667				0.473727				0.916667				0.514405				WT	1.46732	1.25379	1.64194
																													0.966667				0.473759				0.916667				0.51454				WT	1.03594	1.07349	0.875056
																													0.966667				0.473764				0.916667				0.514546				WT	1.8213	0.732915	2.38284
																													0.966667				0.473903				0.916667				0.514555				WT	1.35381	0.212042	1.87077
																													0.966667				0.473925				0.916667				0.51463				WT	0.733996	0.652781	0.75374
																													0.97				0.473952				0.916667				0.514679				WT	0.868805	1.49419	0.479201
																													0.97				0.473974				0.916667				0.514755				WT	0.273083	-0.048395	0.563617
																													0.97				0.474014				0.916667				0.514931				WT	-0.603448	-0.609336	-0.812828
																													0.97				0.474067				0.916667				0.51498				WT	-0.128978	-0.128529	-0.266082
																													0.97				0.474112				0.916667				0.515049				WT	-1.02906	-0.789638	-1.23406
																													0.97				0.474266				0.916667				0.51515				WT	-1.03897	-0.949907	-1.11281
																													0.97				0.474326				0.92				0.515225				WT	-0.649894	-0.208664	-0.782715
																													0.97				0.474328				0.92				0.515291				WT	0.6605	0.111874	0.832928
																													0.97				0.474382				0.92				0.515295				WT	0.0724005	-0.248731	-0.122495
																													0.97				0.474502				0.92				0.515396				WT	1.0083	0.772983	0.98005
																													0.97				0.474701				0.92				0.515399				WT	1.21038	1.55429	1.20058
																													0.97				0.474707				0.92				0.515419				WT	1.01648	1.55429	0.75187
																													0.97				0.474725				0.92				0.515506				WT	1.55238	1.53426	1.69175
																													0.97				0.4748				0.92				0.515523				WT	1.0672	1.07349	0.836464
																													0.97				0.474828				0.92				0.515554				WT	0.825433	0.432411	1.19237
																													0.973333				0.474914				0.92				0.515641				WT	0.95524	0.712882	0.87013
																													0.973333				0.475056				0.92				0.515698				WT	1.23407	0.692848	1.67103
																													0.973333				0.475224				0.92				0.51583				WT	0.430246	-0.0283614	0.635728
																													0.973333				0.475333				0.92				0.515855				WT	1.59015	0.793016	1.77947
																													0.973333				0.47572				0.92				0.51587				WT	0.437081	0.432411	0.9756
																													0.973333				0.475777				0.92				0.515963				WT	0.297323	-0.429033	0.404483
																													0.973333				0.475914				0.92				0.515968				WT	1.6674	1.07349	1.78017
																													0.973333				0.47618				0.92				0.515978				WT	0.65998	0.81305	0.75928
																													0.973333				0.476538				0.92				0.516009				WT	0.668467	0.0718066	1.03741
																													0.973333				0.476662				0.92				0.51613				WT	1.71392	0.853117	2.25579
																													0.973333				0.476777				0.92				0.516186				WT	1.62136	0.993352	1.74004
																													0.973333				0.476877				0.92				0.5162				WT	1.86747	0.833083	1.97692
																													0.973333				0.476976				0.92				0.516315				WT	1.1919	0.81305	1.35693
																													0.973333				0.476994				0.92				0.516331				WT	0.811846	0.632747	0.646974
																													0.973333				0.477082				0.92				0.516393				WT	0.835225	0.412378	1.00304
																													0.973333				0.477114				0.92				0.516532				WT	2.19262	0.692848	2.7596
																													0.973333				0.477122				0.92				0.516574				WT	1.30514	0.752949	1.89419
																													0.973333				0.47729				0.92				0.51669				WT	1.17095	0.392344	1.49207
																													0.973333				0.477329				0.92				0.516825				WT	1.20216	0.993352	1.40153
																													0.973333				0.477414				0.92				0.516902				WT	-2.28542	-2.49249	-2.19275
																													0.973333				0.47743				0.92				0.516978				WT	-1.73628	-1.51085	-1.72534
																													0.973333				0.477469				0.92				0.516985				WT	-1.79455	-1.51085	-1.84042
																													0.973333				0.47747				0.92				0.517015				WT	-1.10954	-0.90984	-0.998301
																													0.976667				0.477613				0.92				0.517107				WT	-0.92371	-0.489134	-1.15258
																													0.976667				0.477636				0.92				0.517176				WT	-0.854217	-0.769605	-1.1199
																													0.976667				0.477759				0.92				0.51719				WT	-0.688548	-0.929874	-0.759302
																													0.976667				0.477945				0.92				0.517218				WT	-3.20445	-3.59434	-2.88451
																													0.976667				0.478037				0.923333				0.517227				WT	-2.32532	-2.17196	-2.30261
																													0.976667				0.478076				0.923333				0.517247				WT	-2.01341	-2.19199	-1.86434
																													0.976667				0.47824				0.923333				0.517264				WT	-2.16123	-1.93155	-2.0616
																													0.976667				0.478241				0.923333				0.517413				WT	-1.27881	-1.23038	-1.34691
																													0.976667				0.478324				0.923333				0.517486				WT	0.958404	1.15362	0.631105
																													0.976667				0.478386				0.923333				0.517597				WT	0.0435575	-0.00833	-0.107215
																													0.976667				0.478519				0.923333				0.517727				WT	-0.184727	0.252109	0.0743533
																													0.976667				0.478534				0.923333				0.517821				WT	0.894489	1.01339	0.906967
																													0.976667				0.478568				0.923333				0.517907				WT	0.869435	1.33392	0.718191
																													0.976667				0.478594				0.923333				0.51796				WT	0.792626	1.49419	0.756538
																													0.976667				0.47869				0.923333				0.517965				WT	-0.195466	-0.268765	-0.199104
																													0.976667				0.47873				0.923333				0.517975				WT	1.95357	1.43409	1.78245
																													0.98				0.478819				0.923333				0.518072				WT	-0.0292784	0.953285	-0.193372
																													0.98				0.478833				0.923333				0.518131				WT	0.610427	1.23376	0.647731
																													0.98				0.478841				0.923333				0.51818				WT	0.337929	0.0317394	0.393385
																													0.98				0.478869				0.923333				0.518332				WT	-0.135895	0.332243	-0.291345
																													0.98				0.478953				0.923333				0.518335				WT	-0.212222	0.352277	-0.459184
																													0.98				0.479008				0.923333				0.518339				WT	0.13993	0.452445	-0.0887742
																													0.98				0.479084				0.923333				0.518352				WT	-0.548226	-0.388966	-0.392231
																													0.98				0.479184				0.923333				0.518413				WT	-0.438957	0.192008	-0.377896
																													0.98				0.47921				0.926667				0.518562				WT	-0.533787	-1.01001	-0.334835
																													0.98				0.479252				0.926667				0.51858				WT	0.40369	0.793016	0.429551
																													0.98				0.479278				0.926667				0.518622				WT	0.440678	0.853117	0.464705
																													0.98				0.479311				0.926667				0.518755				WT	0.43237	1.09352	0.271658
																													0.98				0.47932				0.926667				0.518905				WT	0.519584	0.712882	0.223952
																													0.98				0.479361				0.926667				0.518916				WT	-0.339798	0.212042	-0.432352
																													0.98				0.479683				0.926667				0.519113				WT	0.48455	0.412378	0.337537
																													0.98				0.479759				0.926667				0.519197				WT	0.522602	0.993352	0.646733
																													0.98				0.479769				0.926667				0.519215				WT	0.433812	0.632747	0.196202
																													0.98				0.479856				0.926667				0.519235				WT	1.1391	0.712882	1.29874
																													0.98				0.480026				0.926667				0.519258				WT	0.750034	0.512546	0.840271
																													0.98				0.48013				0.926667				0.519279				WT	0.876672	0.81305	1.0616
																													0.98				0.480162				0.926667				0.519288				WT	-0.149735	0.853117	-0.507099
																													0.98				0.480201				0.926667				0.519391				WT	0.0099	0.973319	-0.18471
																													0.98				0.480317				0.926667				0.519443				WT	0.479982	0.552613	0.620949
																													0.98				0.480343				0.926667				0.519452				WT	0.718348	1.15362	0.387388
																													0.98				0.480651				0.926667				0.519794				WT	0.286092	0.512546	-0.097042
																													0.983333				0.480666				0.926667				0.519942				WT	0.781317	0.432411	0.63499
																													0.983333				0.480835				0.926667				0.519957				WT	-0.23485	0.272143	-0.598028
																													0.983333				0.480979				0.926667				0.52021				WT	0.307762	0.793016	0.0211115
																													0.983333				0.481019				0.926667				0.520301				WT	-0.0301957	0.131907	-0.245367
																													0.983333				0.48105				0.926667				0.520313				WT	0.667375	0.873151	0.534808
																													0.983333				0.481122				0.926667				0.520343				WT	1.19202	1.23376	1.20428
																													0.983333				0.481162				0.926667				0.520683				WT	-0.108134	-0.429033	-0.174215
																													0.983333				0.481168				0.926667				0.520695				WT	1.00341	0.492512	1.39758
																													0.983333				0.481433				0.926667				0.520724				WT	1.23201	0.893184	1.47834
																													0.983333				0.481733				0.926667				0.520796				WT	0.516264	0.392344	0.603857
																													0.983333				0.481741				0.926667				0.520912				WT	0.605149	0.873151	0.508243
																													0.983333				0.481818				0.926667				0.52092				WT	0.388997	0.171975	0.351265
																													0.983333				0.481888				0.926667				0.520947				WT	0.450042	0.893184	0.269762
																													0.983333				0.481901				0.93				0.520984				WT	1.18702	0.612714	1.28076
																													0.983333				0.48205				0.93				0.521021				WT	0.764663	0.652781	0.336172
																													0.983333				0.482078				0.93				0.521218				WT	0.222096	1.01339	0.173268
																													0.986667				0.482126				0.93				0.521352				WT	1.25004	0.913218	1.23538
																													0.986667				0.482182				0.93				0.521367				WT	0.141869	0.772983	0.195212
																													0.986667				0.482315				0.93				0.521426				WT	0.73776	1.71456	0.690005
																													0.986667				0.482345				0.93				0.521433				WT	0.848803	0.973319	0.741602
																													0.986667				0.48235				0.93				0.521589				WT	0.486347	0.853117	0.465012
																													0.986667				0.482406				0.93				0.521671				WT	1.36631	1.49419	1.16873
																													0.986667				0.482419				0.93				0.52177				WT	-0.265042	-0.268765	-0.124527
																													0.986667				0.482511				0.93				0.521779				WT	0.567342	0.933251	0.548601
																													0.986667				0.482599				0.93				0.52187				WT	0.686531	0.352277	0.391556
																													0.986667				0.482644				0.93				0.521887				WT	1.12517	0.712882	1.3983
																													0.986667				0.482768				0.93				0.521888				WT	0.806316	1.41406	0.781872
																													0.986667				0.482835				0.93				0.521911				WT	0.642032	0.993352	0.775448
																													0.986667				0.48295				0.93				0.521962				WT	0.0175643	0.051773	-0.131218
																													0.986667				0.482967				0.93				0.522003				WT	0.142175	0.752949	-0.113687
																													0.986667				0.483023				0.93				0.522222				WT	0.419421	0.833083	0.534758
																													0.986667				0.483106				0.93				0.522224				WT	0.472	0.352277	0.64251
																													0.986667				0.483171				0.93				0.522299				WT	1.15785	0.893184	1.29591
																													0.986667				0.48322				0.93				0.52231				WT	0.851574	1.21372	0.744673
																													0.986667				0.483328				0.93				0.522315				WT	0.332907	0.552613	0.276218
																													0.986667				0.483352				0.93				0.522434				WT	0.775045	1.31389	0.637199
																													0.986667				0.483369				0.93				0.522473				WT	0.779282	0.913218	0.546315
																													0.986667				0.483433				0.93				0.522619				WT	0.521899	0.492512	0.253873
																													0.99				0.483448				0.93				0.522824				WT	0.828733	0.432411	1.00585
																													0.99				0.483813				0.93				0.522939				WT	0.824979	0.59268	0.885596
																													0.99				0.483825				0.93				0.522961				WT	0.535056	1.07349	0.528399
																													0.99				0.483908				0.93				0.522963				WT	-0.228188	0.352277	-0.696446
																													0.99				0.484046				0.93				0.523096				WT	0.795906	0.192008	0.993001
																													0.99				0.484063				0.93				0.523189				WT	0.952924	0.973319	0.799811
																													0.99				0.48409				0.933333				0.523348				WT	0.752091	0.552613	0.375381
																													0.99				0.484217				0.933333				0.523373				WT	0.415293	0.512546	0.478558
																													0.99				0.484375				0.933333				0.523553				WT	0.728347	0.492512	0.667587
																													0.99				0.484424				0.933333				0.523598				WT	1.0279	0.712882	1.43611
																													0.99				0.484457				0.933333				0.523612				WT	0.476915	0.232075	0.0130303
																													0.99				0.484514				0.933333				0.523633				WT	1.40248	0.512546	1.72377
																													0.99				0.484601				0.933333				0.523686				WT	0.475299	0.171975	0.281269
																													0.99				0.48461				0.933333				0.52371				WT	1.3561	0.893184	1.32634
																													0.99				0.484632				0.933333				0.523726				WT	0.297812	0.81305	0.57571
																													0.993333				0.484633				0.933333				0.523853				WT	1.08927	0.913218	1.35519
																													0.993333				0.484655				0.933333				0.523885				WT	0.81331	0.993352	0.609948
																													0.993333				0.484702				0.933333				0.523971				WT	0.320209	0.712882	0.324332
																													0.993333				0.484761				0.933333				0.524014				WT	0.676375	0.993352	0.747458
																													0.993333				0.484844				0.933333				0.524021				WT	0.819338	0.933251	0.782685
																													0.993333				0.48491				0.933333				0.524218				WT	0.820771	0.993352	0.773625
																													0.993333				0.485114				0.933333				0.524439				WT	0.67137	0.732915	0.483545
																													0.993333				0.485265				0.933333				0.524504				WT	0.48597	0.672815	0.447541
																													0.993333				0.485271				0.933333				0.52454				WT	1.05562	0.632747	0.874859
																													0.993333				0.485432				0.933333				0.524602				WT	1.08356	1.01339	0.70854
																													0.993333				0.485514				0.933333				0.524614				WT	-0.0258299	0.672815	-0.488796
																													0.993333				0.485566				0.933333				0.524656				WT	1.44979	0.953285	1.58242
																													0.996667				0.48564				0.933333				0.52481				WT	1.20754	1.27382	1.38867
																													0.996667				0.48585				0.933333				0.52498				WT	1.0779	0.913218	0.916619
																													0.996667				0.485947				0.933333				0.524986				WT	0.996473	1.21372	1.0768
																													0.996667				0.486134				0.933333				0.525054				WT	0.437753	0.31221	0.311448
																													0.996667				0.486345				0.933333				0.525063				WT	0.685986	0.712882	0.692874
																													0.996667				0.486466				0.933333				0.525089				WT	0.958456	1.19369	0.781204
																													0.996667				0.486516				0.933333				0.525106				WT	0.93312	1.29386	0.560766
																													0.996667				0.486558				0.933333				0.525151				WT	1.49355	1.35396	1.69562
																													0.996667				0.486566				0.933333				0.525168				WT	1.06789	1.05345	0.876973
																													0.996667				0.486594				0.933333				0.525234				WT	0.886177	1.17365	0.605248
																													0.996667				0.486601				0.933333				0.525274				WT	0.986861	0.933251	0.616126
																													0.996667				0.486652				0.933333				0.525506				WT	0.758601	1.67449	0.377223
																													0.996667				0.486934				0.933333				0.525556				WT	0.819497	1.53426	0.698444
																													0.996667				0.487222				0.933333				0.525573				WT	0.704438	1.33392	0.20221
																													0.996667				0.487442				0.933333				0.525577				WT	0.674233	0.672815	0.724304
																													0.996667				0.487623				0.933333				0.525584				WT	0.880308	0.572647	0.761933
																													0.996667				0.48773				0.933333				0.525661				WT	1.32278	0.111874	1.40045
																													0.996667				0.487907				0.936667				0.525682				WT	0.543103	0.752949	0.795962
																													0.996667				0.487915				0.936667				0.525724				WT	0.618721	0.512546	0.466546
																													0.996667				0.488014				0.936667				0.525731				WT	1.0382	1.11355	0.80849
																													0.996667				0.488098				0.936667				0.525732				WT	0.0028	-0.409	-0.200832
																													0.996667				0.488106				0.936667				0.525813				WT	1.04698	0.893184	1.52448
																													0.996667				0.488175				0.936667				0.526011				WT	0.178915	0.652781	-0.10189
																													0.996667				0.488228				0.936667				0.526021				WT	0.710578	0.853117	0.486216
																													0.996667				0.48834				0.936667				0.526026				WT	0.47888	1.11355	0.0429961
																													1				0.488794				0.936667				0.526096				WT	0.683947	1.17365	0.526584
																													1				0.488863				0.936667				0.526139				WT	0.596897	0.512546	0.456843
																													1				0.488872				0.936667				0.526332				WT	0.678003	1.39402	0.295989
																													1				0.489107				0.936667				0.52639				WT	0.544009	0.472479	0.22328
																													1				0.489317				0.936667				0.526866				WT	0.708026	0.452445	0.688803
																													1				0.489363				0.936667				0.526917				WT	-0.0976989	0.151941	0.0256317
																													1				0.48941				0.936667				0.527135				WT	-0.0447331	0.552613	-0.164742
																													1				0.489479				0.936667				0.527155				WT	0.438645	0.652781	0.347101
																													1				0.489622				0.936667				0.52716				WT	0.374841	0.332243	0.350894
																													1				0.489661				0.936667				0.527251				WT	0.48056	0.873151	0.40445
																													1				0.490001				0.936667				0.527367				WT	0.0570303	0.59268	-0.146681
																													1				0.490046				0.936667				0.527482				WT	0.726799	1.07349	0.792424
																													1				0.49005				0.936667				0.52759				WT	0.626403	1.25379	0.516126
																													1				0.490122				0.936667				0.527685				WT	0.412215	0.512546	0.338945
																													1				0.49015				0.936667				0.527789				WT	0.348878	0.672815	0.24567
																													1				0.490167				0.936667				0.527826				WT	0.485436	0.692848	0.346876
																													1				0.490241				0.936667				0.527865				WT	0.784816	0.752949	0.741624
																													1				0.490245				0.936667				0.527948				WT	0.715528	1.07349	0.475328
																													1				0.490525				0.936667				0.527992				WT	0.587309	0.873151	0.207138
																													1.00333				0.49056				0.936667				0.528016				WT	0.502606	0.652781	0.598501
																													1.00333				0.490562				0.936667				0.528098				WT	0.576119	0.913218	0.436145
																													1.00333				0.490597				0.936667				0.52811				WT	0.802636	0.432411	0.903056
																													1.00333				0.490643				0.936667				0.528135				WT	0.81738	0.793016	0.554766
																													1.00333				0.49072				0.936667				0.528227				WT	0.298578	0.532579	0.461317
																													1.00333				0.490768				0.936667				0.528425				WT	0.501122	0.332243	0.335675
																													1.00333				0.490854				0.936667				0.528465				WT	-0.294448	-0.0684286	-0.0397214
																													1.00333				0.490857				0.936667				0.528468				WT	0.187237	0.131907	0.499893
																													1.00333				0.491047				0.936667				0.528596				WT	0.577586	0.31221	0.437664
																													1.00333				0.49137				0.936667				0.528611				WT	-0.0247072	-0.328865	-0.0376567
																													1.00333				0.491792				0.936667				0.528659				WT	0.354433	0.632747	-0.204646
																													1.00333				0.491896				0.936667				0.528709				WT	-0.019623	0.512546	0.0465562
																													1.00333				0.491944				0.936667				0.528714				WT	-0.363599	0.372311	-0.361716
																													1.00333				0.492041				0.936667				0.528789				WT	0.545472	1.17365	0.391671
																													1.00333				0.492176				0.936667				0.528986				WT	0.398073	0.752949	0.433822
																													1.00333				0.492348				0.94				0.529047				WT	1.1207	1.55429	0.713053
																													1.00333				0.49236				0.94				0.529252				WT	0.394973	1.53426	0.160861
																													1.00333				0.492416				0.94				0.529286				WT	0.47167	0.612714	0.280622
																													1.00333				0.492771				0.94				0.529287				WT	0.48024	0.512546	0.206399
																													1.00333				0.492903				0.94				0.529319				WT	0.633909	0.151941	0.710959
																													1.00333				0.493168				0.94				0.529351				WT	-0.362371	0.131907	-0.416369
																													1.00667				0.493289				0.94				0.529491				WT	0.202859	-0.268765	0.00177
																													1.00667				0.493306				0.94				0.529697				WT	0.475884	0.0918402	0.633196
																													1.00667				0.493405				0.94				0.529727				WT	0.402592	0.332243	0.633867
																													1.00667				0.493515				0.94				0.529823				WT	-0.191265	0.111874	-0.145206
																													1.00667				0.493571				0.94				0.529837				WT	0.128856	0.412378	-0.149072
																													1.00667				0.493737				0.94				0.530004				WT	0.651382	-0.0884622	0.670124
																													1.00667				0.493891				0.94				0.530013				WT	-0.235496	0.272143	-0.555323
																													1.00667				0.494005				0.94				0.530194				WT	0.316978	0.332243	0.294939
																													1.00667				0.494061				0.94				0.530209				WT	0.571639	0.051773	0.653068
																													1.00667				0.494079				0.94				0.530315				WT	0.571614	0.853117	0.195442
																													1.00667				0.494091				0.94				0.530617				WT	0.738245	0.712882	0.663288
																													1.00667				0.494185				0.94				0.530696				WT	0.246031	0.412378	0.220747
																													1.00667				0.494241				0.94				0.53077				WT	0.226824	0.432411	0.205911
																													1.01				0.494254				0.94				0.530831				WT	-0.866388	-0.18863	-0.784282
																													1.01				0.494289				0.94				0.530853				WT	0.0617535	0.111874	0.245929
																													1.01				0.494321				0.94				0.531031				WT	0.809569	1.7947	0.531708
																													1.01				0.494476				0.94				0.531089				WT	0.712476	0.893184	0.722527
																													1.01				0.494479				0.94				0.531109				WT	0.323136	0.252109	0.114077
																													1.01				0.494488				0.94				0.531304				WT	-0.208737	0.252109	-0.568946
																													1.01				0.49498				0.94				0.531487				WT	0.886066	-0.0684286	0.962704
																													1.01				0.49508				0.94				0.531503				WT	0.104646	0.192008	0.221778
																													1.01				0.495355				0.94				0.531569				WT	0.245557	0.512546	-0.0944954
																													1.01				0.49538				0.94				0.531616				WT	0.874249	1.09352	0.818301
																													1.01				0.495488				0.94				0.531622				WT	0.952136	1.07349	0.647834
																													1.01				0.495745				0.94				0.531926				WT	-1.62212	-1.53088	-1.43804
																													1.01				0.495795				0.943333				0.532145				WT	-1.5191	-1.53088	-1.7223
																													1.01333				0.496151				0.943333				0.532209				WT	-1.94432	-1.75125	-1.91228
																													1.01333				0.496186				0.943333				0.532218				WT	-2.72048	-3.61438	-1.91355
																													1.01333				0.49619				0.943333				0.532432				WT	0.22735	0.793016	-0.00515
																													1.01333				0.496257				0.943333				0.532456				WT	-0.266304	-0.469101	-0.0536978
																													1.01333				0.496346				0.943333				0.532547				WT	-0.560005	-0.429033	-0.677453
																													1.01333				0.496444				0.943333				0.532661				WT	0.455982	0.873151	0.0869838
																													1.01333				0.497123				0.943333				0.532679				WT	-0.0758743	0.532579	-0.0773295
																													1.01333				0.497557				0.943333				0.532754				WT	-0.492858	-0.0283614	-0.846006
																													1.01333				0.497709				0.943333				0.532955				WT	0.696417	0.232075	0.623922
																													1.01333				0.497775				0.943333				0.533044				WT	-0.167079	0.332243	-0.402022
																													1.01333				0.497802				0.943333				0.533056				WT	-0.745173	-0.68947	-0.779862
																													1.01333				0.497878				0.943333				0.533068				WT	-3.42504	-4.37565	-2.41542
																													1.01333				0.497949				0.943333				0.533087				WT	-2.81401	-3.47414	-2.55136
																													1.01333				0.49796				0.943333				0.533089				WT	0.738834	0.752949	0.816557
																													1.01333				0.498181				0.943333				0.533124				WT	-0.584241	-0.449067	-0.445416
																													1.01333				0.498237				0.943333				0.533126				WT	-0.137184	0.192008	-0.158633
																													1.01333				0.498476				0.943333				0.533197				WT	0.238751	0.352277	0.160843
																													1.01333				0.498544				0.943333				0.53325				WT	0.264501	1.17365	0.219699
																													1.01333				0.498629				0.943333				0.533371				WT	0.760352	1.09352	0.827596
																													1.01667				0.498786				0.943333				0.533631				WT	0.86297	0.732915	1.02868
																													1.01667				0.499006				0.943333				0.533652				WT	0.846288	1.33392	0.42776
																													1.01667				0.499015				0.943333				0.533934				WT	0.279279	0.953285	0.251017
																													1.01667				0.499041				0.943333				0.534034				WT	0.862504	1.39402	0.316168
																													1.01667				0.499119				0.943333				0.534239				WT	0.609612	1.11355	0.442182
																													1.01667				0.499321				0.943333				0.534456				WT	1.28541	0.81305	1.34043
																													1.01667				0.499356				0.943333				0.534553				WT	0.641937	1.01339	0.558691
																													1.01667				0.49957				0.943333				0.534575				WT	0.953706	0.352277	1.34456
																													1.01667				0.499758				0.943333				0.534899				WT	0.549518	-0.048395	0.948116
																													1.01667				0.499946				0.943333				0.534966				WT	0.509329	1.17365	0.190661
																													1.01667				0.500085				0.943333				0.535061				WT	1.52079	0.752949	1.73625
																													1.01667				0.500149				0.943333				0.535111				WT	1.0607	1.19369	1.16551
																													1.01667				0.500326				0.943333				0.535317				WT	0.386213	0.412378	0.295541
																													1.02				0.500329				0.943333				0.535375				WT	1.22596	0.171975	1.26367
																													1.02				0.500479				0.943333				0.535639				WT	-0.406422	-0.168597	-0.185108
																													1.02				0.500541				0.943333				0.535688				WT	1.01311	0.492512	1.00591
																													1.02				0.500603				0.943333				0.535771				WT	1.29976	1.51423	0.896626
																													1.02				0.500612				0.946667				0.535834				WT	0.405252	0.692848	0.163535
																													1.02				0.50065				0.946667				0.535887				WT	-0.112366	0.652781	-0.291854
																													1.02				0.500816				0.946667				0.536005				WT	0.713361	0.652781	0.507688
																													1.02				0.500944				0.946667				0.536053				WT	-0.00204	0.0317394	-0.349949
																													1.02				0.501052				0.946667				0.536081				WT	-0.254522	-0.00833	-0.613263
																													1.02				0.50111				0.946667				0.536255				WT	0.526235	0.81305	0.541347
																													1.02				0.501238				0.946667				0.536469				WT	-0.11709	0.0718066	-0.339339
																													1.02				0.501346				0.946667				0.536492				WT	-0.954769	-0.549235	-0.900206
																													1.02				0.501362				0.946667				0.536715				WT	-1.17537	-1.07011	-1.34765
																													1.02				0.501404				0.946667				0.536744				WT	-1.36799	-1.61102	-1.24567
																													1.02				0.50153				0.946667				0.536759				WT	-1.05252	-1.05008	-0.81097
																													1.02				0.501595				0.946667				0.536847				WT	0.524826	1.25379	0.234772
																													1.02				0.501744				0.946667				0.53709				WT	0.623907	0.752949	0.579605
																													1.02				0.50181				0.946667				0.537134				WT	0.594115	0.672815	0.322428
																													1.02				0.501826				0.946667				0.53717				WT	-0.29771	0.051773	-0.536603
																													1.02				0.502142				0.946667				0.537181				WT	0.0925406	0.332243	-0.298387
																													1.02				0.502205				0.946667				0.537214				WT	0.262931	0.272143	-0.0242774
																													1.02333				0.502715				0.946667				0.537346				WT	0.708559	0.752949	0.43052
																													1.02333				0.502817				0.946667				0.537377				WT	-0.305625	0.712882	-0.554122
																													1.02333				0.50306				0.946667				0.537379				WT	-0.880413	-0.549235	-0.717954
																													1.02333				0.503119				0.95				0.537421				WT	-0.256161	0.572647	-0.456867
																													1.02333				0.503151				0.95				0.537464				WT	-0.26214	0.352277	-0.586651
																													1.02333				0.503161				0.95				0.537631				WT	-0.351121	-0.128529	-0.244222
																													1.02333				0.503276				0.95				0.537683				WT	-0.923243	-0.589302	-0.94886
																													1.02333				0.503323				0.95				0.537728				WT	0.100317	0.472479	-0.0844911
																													1.02333				0.503752				0.95				0.537818				WT	-1.20542	-0.68947	-1.25942
																													1.02333				0.503835				0.95				0.537924				WT	-0.962275	-0.509168	-0.87586
																													1.02333				0.503857				0.95				0.538032				WT	-1.05017	-0.929874	-1.18136
																													1.02333				0.503977				0.95				0.53804				WT	-2.87005	-3.75461	-2.31378
																													1.02333				0.504291				0.95				0.538162				WT	-2.12049	-2.7329	-1.68973
																													1.02667				0.504431				0.95				0.538249				WT	-2.71853	-3.37397	-2.23209
																													1.02667				0.504546				0.95				0.5383				WT	-2.1016	-2.45243	-1.33352
																													1.02667				0.504577				0.95				0.53832				WT	0.803873	0.552613	0.977044
																													1.02667				0.5047				0.95				0.538338				WT	-0.164104	-0.108496	-0.175782
																													1.02667				0.504835				0.95				0.538441				WT	-2.06155	-2.17196	-1.53327
																													1.02667				0.504967				0.95				0.538497				WT	0.251558	0.412378	0.414857
																													1.02667				0.505288				0.95				0.538508				WT	-0.185878	0.232075	-0.0676111
																													1.02667				0.505516				0.95				0.538592				WT	0.711311	0.612714	0.801971
																													1.02667				0.505558				0.95				0.538639				WT	-0.967	-0.409	-1.00157
																													1.03				0.506131				0.95				0.538715				WT	0.807604	0.452445	1.00142
																													1.03				0.506153				0.95				0.538986				WT	-0.401716	-0.368933	-0.564756
																													1.03				0.506493				0.95				0.539067				WT	0.672419	0.993352	1.16051
																													1.03				0.506518				0.95				0.53912				WT	0.303215	0.532579	0.385195
																													1.03				0.506825				0.95				0.539181				WT	0.872362	0.0918402	0.754771
																													1.03				0.507022				0.95				0.53921				WT	0.475174	0.232075	0.579702
																													1.03				0.507308				0.95				0.539274				WT	0.956308	0.272143	1.06625
																													1.03				0.50753				0.95				0.539394				WT	0.973294	-0.308832	1.20878
																													1.03				0.507546				0.95				0.539405				WT	0.822141	0.131907	0.871842
																													1.03				0.507613				0.95				0.539527				WT	1.01429	0.873151	1.07304
																													1.03				0.507872				0.95				0.53959				WT	0.885637	0.572647	0.738162
																													1.03				0.508034				0.95				0.539606				WT	1.47375	0.692848	1.65906
																													1.03333				0.50816				0.95				0.539664				WT	0.735428	0.893184	0.433523
																													1.03333				0.508378				0.95				0.539719				WT	1.36423	0.572647	1.29027
																													1.03333				0.508917				0.95				0.53972				WT	1.29421	1.03342	1.12296
																													1.03333				0.509128				0.95				0.539883				WT	0.855717	0.171975	1.47207
																													1.03333				0.509134				0.953333				0.539924				WT	0.633859	0.232075	0.823003
																													1.03333				0.50919				0.953333				0.539975				WT	0.631982	0.752949	0.503224
																													1.03333				0.509214				0.953333				0.539996				WT	0.581458	0.873151	0.65224
																													1.03333				0.509237				0.953333				0.540001				WT	0.558913	0.953285	0.522815
																													1.03333				0.509246				0.953333				0.540331				WT	0.407698	0.953285	0.764042
																													1.03333				0.509332				0.953333				0.540399				WT	1.287	0.732915	1.19923
																													1.03333				0.509553				0.953333				0.540507				WT	0.943272	-0.208664	1.68044
																													1.03333				0.509588				0.953333				0.540515				WT	1.22798	0.752949	1.38996
																													1.03667				0.509624				0.953333				0.540545				WT	1.14871	0.392344	1.07366
																													1.03667				0.50969				0.953333				0.540585				WT	1.20722	1.01339	1.39115
																													1.03667				0.509742				0.953333				0.540702				WT	1.40439	0.612714	1.99448
																													1.03667				0.510068				0.953333				0.540702				WT	1.21198	0.372311	1.61045
																													1.03667				0.51013				0.953333				0.540706				WT	0.620401	-0.0884622	1.03355
																													1.03667				0.510484				0.953333				0.541073				WT	0.940197	0.292176	1.48393
																													1.03667				0.510581				0.953333				0.541343				WT	1.26543	0.0918402	1.87444
																													1.03667				0.510672				0.953333				0.541605				WT	1.12161	0.652781	1.15935
																													1.03667				0.511392				0.953333				0.541618				WT	1.4037	0.292176	1.86445
																													1.03667				0.51158				0.953333				0.5417				WT	0.559501	-0.649403	1.07709
																													1.03667				0.51158				0.953333				0.541763				WT	0.331661	-0.429033	0.561879
																													1.03667				0.511818				0.953333				0.541855				WT	0.828285	-0.108496	1.21028
																													1.03667				0.512285				0.953333				0.541855				WT	0.787604	0.352277	0.914982
																													1.04				0.512592				0.953333				0.541993				WT	1.4601	0.632747	1.79385
																													1.04				0.512785				0.953333				0.542179				WT	1.48303	0.0718066	1.83525
																													1.04				0.513043				0.953333				0.542204				WT	1.29074	-0.268765	2.64964
																													1.04				0.513109				0.953333				0.542235				WT	1.06905	0.0117058	1.26706
																													1.04				0.513408				0.953333				0.542263				WT	0.759784	0.412378	0.915851
																													1.04				0.513675				0.953333				0.542612				WT	1.44674	-0.0283614	2.07228
																													1.04				0.513723				0.953333				0.5427				WT	2.39134	0.432411	3.10298
																													1.04				0.513799				0.953333				0.542834				WT	1.91247	-0.048395	3.14139
																													1.04333				0.514064				0.953333				0.542864				WT	0.712403	-0.609336	1.37295
																													1.04333				0.514229				0.953333				0.542966				WT	1.47296	0.31221	2.23763
																													1.04667				0.514236				0.953333				0.543115				WT	1.61033	0.793016	1.78147
																													1.04667				0.514322				0.956667				0.543147				WT	1.03361	-0.108496	1.54701
																													1.04667				0.515025				0.956667				0.543148				WT	1.47756	0.492512	1.59087
																													1.04667				0.515611				0.956667				0.543232				WT	1.37594	0.131907	1.45481
																													1.04667				0.516119				0.956667				0.543307				WT	1.72564	-0.0884622	2.62417
																													1.05				0.516269				0.956667				0.543378				WT	1.33564	0.752949	1.67611
																													1.05				0.516686				0.956667				0.543513				WT	1.44525	0.392344	1.63071
																													1.05				0.516828				0.956667				0.543678				WT	0.831326	0.0317394	1.59617
																													1.05				0.517029				0.956667				0.543824				WT	1.26169	0.452445	1.58262
																													1.05				0.518187				0.956667				0.543834				WT	1.33193	0.973319	1.31389
																													1.05				0.518377				0.956667				0.543887				WT	1.85236	0.31221	3.03988
																													1.05				0.518386				0.956667				0.544052				WT	0.803824	0.0918402	1.11755
																													1.05333				0.51878				0.956667				0.544275				WT	1.4957	0.252109	2.10863
																													1.05333				0.519005				0.956667				0.544445				WT	2.10899	0.212042	2.79512
																													1.05333				0.519033				0.956667				0.544454				WT	1.3365	0.352277	2.13408
																													1.05333				0.519715				0.956667				0.544607				WT	1.74394	0.252109	2.26878
																													1.05333				0.519748				0.956667				0.544619				WT	1.63164	0.81305	1.82314
																													1.05333				0.520682				0.956667				0.544741				WT	1.89764	0.171975	2.55757
																													1.05333				0.520908				0.956667				0.544772				WT	0.612178	-0.0283614	1.17682
																													1.05667				0.521218				0.956667				0.544944				WT	1.4452	0.672815	1.77683
																													1.05667				0.521681				0.956667				0.545209				WT	1.50736	1.33392	0.949733
																													1.05667				0.522035				0.956667				0.545253				WT	1.70356	0.492512	2.30376
																													1.06				0.522093				0.956667				0.545274				WT	2.24174	0.853117	3.32009
																													1.06				0.522607				0.956667				0.545311				WT	1.41097	0.292176	1.61115
																													1.06				0.522849				0.956667				0.545369				WT	1.58585	0.572647	1.71822
																													1.06				0.523056				0.956667				0.545381				WT	0.951042	1.15362	1.03071
																													1.06				0.523382				0.956667				0.545457				WT	1.11465	0.853117	1.44501
																													1.06333				0.523488				0.956667				0.545744				WT	1.91789	0.412378	2.7495
																													1.06333				0.523588				0.956667				0.545784				WT	1.2241	0.672815	1.20749
																													1.06333				0.523596				0.96				0.545835				WT	2.31125	0.732915	2.6688
																													1.06333				0.52378				0.96				0.545849				WT	0.95103	0.0317394	1.16695
																													1.06333				0.524125				0.96				0.545911				WT	1.14735	0.632747	1.15301
																													1.06333				0.524369				0.96				0.545975				WT	0.73768	-0.0283614	1.15083
																													1.06333				0.524859				0.96				0.545979				WT	1.13706	0.512546	1.51221
																													1.06333				0.525124				0.96				0.545982				WT	0.865489	0.793016	1.00406
																													1.06333				0.52572				0.96				0.546006				WT	0.849345	-0.268765	0.779011
																													1.06333				0.525901				0.96				0.546089				WT	-0.335056	-0.449067	-0.349144
																													1.06667				0.525971				0.96				0.546211				WT	1.19689	0.612714	1.40967
																													1.06667				0.526182				0.96				0.546248				WT	0.428225	0.752949	0.470329
																													1.06667				0.527059				0.96				0.546406				WT	-0.710518	-0.669437	-0.825176
																													1.06667				0.527657				0.96				0.546708				WT	0.724953	0.492512	1.313
																													1.06667				0.527783				0.96				0.546716				WT	0.570142	0.332243	0.764222
																													1.06667				0.527816				0.96				0.546964				WT	0.278195	0.452445	0.108172
																													1.07				0.527879				0.96				0.547191				WT	-0.671683	-0.709504	-0.491257
																													1.07				0.527925				0.96				0.547251				WT	1.25201	0.652781	1.27605
																													1.07				0.528469				0.96				0.547307				WT	0.917342	0.432411	1.3259
																													1.07				0.529517				0.96				0.547409				WT	1.04	0.372311	1.20435
																													1.07				0.529868				0.96				0.547441				WT	0.89124	0.272143	0.991103
																													1.07333				0.530446				0.96				0.547698				WT	0.513787	0.412378	0.680705
																													1.07333				0.531839				0.96				0.547882				WT	1.3806	0.432411	1.63544
																													1.07333				0.532056				0.96				0.548123				WT	-0.0117822	-0.90984	0.651771
																													1.07333				0.532141				0.96				0.548162				WT	1.30657	0.492512	1.48653
																													1.07333				0.532317				0.96				0.548241				WT	1.2699	0.59268	1.74151
																													1.07667				0.533259				0.96				0.548264				WT	2.1956	1.09352	2.34218
																													1.07667				0.53331				0.96				0.548269				WT	0.997447	0.853117	0.993093
																													1.07667				0.537209				0.96				0.548308				WT	1.11127	0.372311	1.17662
																													1.07667				0.538046				0.963333				0.548359				WT	1.8612	0.412378	2.14249
																													1.07667				0.538935				0.963333				0.548509				WT	1.43496	0.0718066	1.68948
																													1.07667				0.540928				0.963333				0.548554				WT	1.91578	1.41406	1.66026
																													1.07667				0.54176				0.963333				0.548671				WT	1.18794	0.672815	1.30823
																													1.07667				0.542831				0.963333				0.548745				WT	2.1765	0.512546	2.27057
																													1.08				0.543496				0.963333				0.548786				WT	1.45525	0.732915	1.44003
																													1.08				0.544711				0.963333				0.548838				WT	1.37083	0.352277	1.86899
																													1.08667				0.545112				0.963333				0.548876				WT	1.8791	0.292176	2.40423
																													1.08667				0.546568				0.963333				0.548879				WT	1.59367	0.672815	1.89526
																													1.08667				0.549267				0.963333				0.548887				WT	1.51282	0.292176	1.8158
																													1.08667				0.549653				0.963333				0.54913				WT	0.999602	0.212042	1.21949
																													1.09				0.550521				0.963333				0.549177				WT	0.796091	0.0317394	0.600486
																													1.09				0.55114				0.963333				0.54926				WT	1.69021	0.151941	2.09471
																													1.09				0.551226				0.963333				0.549286				WT	1.74502	0.933251	1.74592
																													1.09				0.55281				0.963333				0.549408				WT	1.40095	1.05345	1.46529
																													1.09333				0.554644				0.963333				0.549442				WT	1.53038	0.833083	1.68727
																													1.09667				0.556585				0.963333				0.54976				WT	2.53547	0.292176	3.40029
																													1.10333				0.557606				0.963333				0.549974				WT	1.8201	-0.268765	3.02711
																													1.10333				0.560316				0.963333				0.550052				WT	1.89558	-0.248731	3.28164
																													1.10333				0.563164				0.963333				0.550207				WT	0.957881	0.192008	1.17899
																													1.10333				0.564926				0.963333				0.550212				WT	1.21777	0.332243	1.70796
																													1.10667				0.568105				0.963333				0.55026				WT	1.98255	0.212042	2.46099
																													1.10667				0.569321				0.963333				0.55035				WT	1.81692	0.512546	2.52067
																													1.11				0.570236				0.963333				0.550355				WT	0.360988	0.392344	0.646901
																													1.11				0.574088				0.963333				0.550361				WT	0.966905	0.652781	1.22686
																													1.11				0.57457				0.963333				0.550442				WT	1.54843	0.372311	1.69159
																													1.11				0.576266				0.963333				0.550442				WT	1.12912	0.953285	1.26279
																													1.11333				0.58734				0.966667				0.550487				WT	-0.0207776	0.392344	0.244653
																													1.11333				0.587949				0.966667				0.550517				WT	1.12018	0.111874	1.57845
																													1.11333				0.590961				0.966667				0.550561				WT	1.3769	0.793016	1.46123
																													1.12333				0.592795				0.966667				0.550581				WT	0.530887	0.452445	0.369813
																													1.13333				0.59949				0.966667				0.550691				WT	0.886697	0.512546	1.21722
																													1.14				0.601325				0.966667				0.551028				WT	1.12373	1.31389	0.875528
																													1.15333				0.605154				0.966667				0.551069				WT	0.99031	0.752949	0.849055
																																					0.966667				0.551262				0-20 um	0.384327	0.292176	0.399952
																																					0.966667				0.551287				0-20 um	-2.04092	-1.91152	-1.83925
																																					0.966667				0.55134				0-20 um	-0.576425	-0.388966	-0.819314
																																					0.966667				0.551382				0-20 um	1.00667	0.392344	1.20737
																																					0.966667				0.551407				0-20 um	-1.86592	-1.69115	-1.84145
																																					0.966667				0.551429				0-20 um	0.725622	0.59268	1.00917
																																					0.966667				0.551636				0-20 um	0.690763	0.392344	0.797469
																																					0.966667				0.551733				0-20 um	0.13809	0.452445	-0.171642
																																					0.966667				0.551929				0-20 um	0.150806	0.0918402	0.0440813
																																					0.966667				0.551956				0-20 um	-0.125757	0.0317394	-0.205028
																																					0.966667				0.552149				0-20 um	0.145557	-0.288798	-0.0917533
																																					0.966667				0.552375				0-20 um	-0.257191	-0.0884622	-0.151567
																																					0.966667				0.552435				0-20 um	-1.6085	-1.63105	-1.44296
																																					0.966667				0.552651				0-20 um	0.0367037	-0.128529	0.0631782
																																					0.966667				0.55269				0-20 um	-0.716794	-0.489134	-0.540384
																																					0.966667				0.553336				0-20 um	-2.27655	-2.75293	-1.72361
																																					0.97				0.553378				0-20 um	0.849991	0.472479	0.835288
																																					0.97				0.553422				0-20 um	-0.522569	-0.228697	-0.768371
																																					0.97				0.553588				0-20 um	0.188018	0.232075	0.149001
																																					0.97				0.553823				0-20 um	-0.460433	-0.268765	-0.583438
																																					0.97				0.554171				0-20 um	-1.10571	-1.19031	-1.11751
																																					0.97				0.55476				0-20 um	-0.434098	-0.388966	-0.643281
																																					0.97				0.554838				0-20 um	-0.409514	0.31221	-0.475739
																																					0.97				0.554876				0-20 um	0.845789	0.712882	0.99176
																																					0.97				0.555012				0-20 um	0.517396	0.772983	0.45677
																																					0.97				0.555092				0-20 um	0.883161	0.392344	0.95549
																																					0.97				0.555169				0-20 um	0.0169542	0.332243	-0.0517749
																																					0.97				0.555519				0-20 um	0.555007	0.252109	0.55618
																																					0.97				0.55569				0-20 um	0.377392	0.772983	-0.155012
																																					0.97				0.555883				0-20 um	0.389551	-0.248731	0.123776
																																					0.97				0.556014				0-20 um	-0.461272	-0.729538	-0.712834
																																					0.97				0.556626				0-20 um	-0.70702	-0.769605	-0.481028
																																					0.97				0.556703				0-20 um	-1.14804	-0.549235	-1.05959
																																					0.97				0.556719				0-20 um	-0.129783	0.0117058	-0.336177
																																					0.97				0.556858				0-20 um	0.388572	0.572647	0.373537
																																					0.97				0.556874				0-20 um	0.311629	0.472479	0.278517
																																					0.97				0.557137				0-20 um	0.563472	0.292176	0.816794
																																					0.97				0.55715				0-20 um	-1.75541	-1.87145	-1.82432
																																					0.97				0.557495				0-20 um	0.416514	0.512546	0.35411
																																					0.97				0.557641				0-20 um	-0.297404	0.192008	-0.567551
																																					0.97				0.557647				0-20 um	-0.0702417	-0.288798	-0.249247
																																					0.97				0.55767				0-20 um	1.46313	0.752949	1.52271
																																					0.97				0.557676				0-20 um	-3.10454	-3.67448	-2.82355
																																					0.97				0.557775				0-20 um	0.313231	-0.0684286	0.552421
																																					0.973333				0.557984				0-20 um	0.604657	-0.148563	0.982934
																																					0.973333				0.558				0-20 um	-0.253916	-0.429033	-0.16483
																																					0.973333				0.558009				0-20 um	-0.534584	-1.45075	-0.692743
																																					0.973333				0.558142				0-20 um	-0.161117	-0.709504	0.197469
																																					0.973333				0.558684				0-20 um	0.870267	0.352277	1.10344
																																					0.973333				0.558704				0-20 um	-0.507194	-0.449067	-0.588364
																																					0.973333				0.558833				0-20 um	-0.29078	-0.128529	-0.532316
																																					0.973333				0.558842				0-20 um	0.468184	0.492512	0.43942
																																					0.973333				0.558857				0-20 um	0.254722	0.292176	-0.0377343
																																					0.973333				0.558998				0-20 um	-2.24818	-2.49249	-2.03944
																																					0.973333				0.559413				0-20 um	0.0211731	-1.35058	-0.371086
																																					0.973333				0.559459				0-20 um	0.760055	0.572647	0.697994
																																					0.973333				0.559504				0-20 um	0.798583	0.913218	0.446015
																																					0.976667				0.559609				0-20 um	1.36482	1.19369	1.17717
																																					0.976667				0.559639				0-20 um	1.15111	0.111874	1.73769
																																					0.976667				0.559723				0-20 um	0.529895	0.59268	0.45351
																																					0.976667				0.559781				0-20 um	0.0208925	0.672815	-0.14683
																																					0.976667				0.559991				0-20 um	-1.86643	-1.89149	-1.52601
																																					0.976667				0.560112				0-20 um	-0.192872	-0.0884622	-0.272795
																																					0.976667				0.560281				0-20 um	-0.658861	-0.889806	-0.681339
																																					0.976667				0.560936				0-20 um	-3.22188	-3.85478	-2.76275
																																					0.976667				0.561097				0-20 um	-0.0267586	-0.469101	-0.101342
																																					0.976667				0.561097				0-20 um	0.284914	0.131907	0.0918332
																																					0.976667				0.561147				0-20 um	-0.0758004	0.31221	-0.140949
																																					0.976667				0.561174				0-20 um	0.117454	0.552613	-0.137242
																																					0.976667				0.561233				0-20 um	-0.975307	-1.05008	-1.0452
																																					0.976667				0.561361				0-20 um	0.235369	0.212042	-0.00776
																																					0.976667				0.561457				0-20 um	0.36706	0.292176	0.167665
																																					0.976667				0.561508				0-20 um	-1.2429	-0.989974	-1.52442
																																					0.976667				0.561531				0-20 um	0.027469	-0.048395	0.0745315
																																					0.976667				0.561583				0-20 um	0.20431	0.833083	-0.148937
																																					0.976667				0.561668				0-20 um	1.0446	0.913218	0.899676
																																					0.976667				0.561683				0-20 um	-2.44077	-3.37397	-1.79368
																																					0.976667				0.561815				0-20 um	0.282494	-0.18863	0.499785
																																					0.976667				0.561851				0-20 um	-2.67959	-3.29384	-2.04215
																																					0.976667				0.561973				0-20 um	-1.41618	-1.39065	-1.32779
																																					0.976667				0.562089				0-20 um	0.398126	0.572647	0.136218
																																					0.976667				0.562133				0-20 um	0.606253	-0.529201	1.1089
																																					0.976667				0.562166				0-20 um	0.959867	-0.128529	1.09513
																																					0.976667				0.562308				0-20 um	-0.277967	-0.268765	-0.450888
																																					0.976667				0.562355				0-20 um	-0.693199	-1.17028	-0.822439
																																					0.976667				0.562475				0-20 um	-0.61214	-0.128529	-0.787211
																																					0.976667				0.562499				0-20 um	-0.143508	-0.18863	0.130369
																																					0.976667				0.562802				0-20 um	0.938492	0.151941	1.13961
																																					0.976667				0.562966				0-20 um	1.02391	0.0918402	1.48042
																																					0.976667				0.562977				0-20 um	-2.4817	-2.9733	-2.11011
																																					0.98				0.563267				0-20 um	-0.654097	-0.00833	-0.848078
																																					0.98				0.563559				0-20 um	-0.0216655	0.0718066	0.0106854
																																					0.98				0.563606				0-20 um	0.0123178	0.572647	-0.131497
																																					0.98				0.563652				0-20 um	0.671563	-0.449067	0.422486
																																					0.98				0.563786				0-20 um	0.165027	0.492512	-0.0810238
																																					0.98				0.563965				0-20 um	-0.454045	-0.328865	-0.479277
																																					0.98				0.564401				0-20 um	-0.360554	0.0317394	-0.4947
																																					0.98				0.564725				0-20 um	0.282364	0.192008	-0.0693253
																																					0.98				0.564864				0-20 um	-0.573779	-0.228697	-0.815051
																																					0.98				0.56495				0-20 um	0.176456	-0.208664	-0.0148199
																																					0.98				0.564953				0-20 um	-0.218003	-0.108496	-0.361688
																																					0.98				0.565081				0-20 um	0.500048	0.692848	0.328235
																																					0.98				0.565844				0-20 um	-2.52485	-2.89317	-2.15179
																																					0.98				0.565909				0-20 um	-1.17934	-0.749571	-1.27202
																																					0.98				0.565941				0-20 um	-2.66824	-2.9733	-2.34284
																																					0.98				0.566156				0-20 um	0.989994	0.432411	1.11821
																																					0.983333				0.566443				0-20 um	0.730418	0.732915	0.515135
																																					0.983333				0.566495				0-20 um	0.350644	1.01339	0.302498
																																					0.983333				0.566865				0-20 um	0.701489	-0.0684286	0.74295
																																					0.983333				0.566939				0-20 um	0.304515	0.432411	0.310167
																																					0.983333				0.567455				0-20 um	0.598331	0.59268	0.578801
																																					0.983333				0.567488				0-20 um	1.22091	0.111874	1.90193
																																					0.983333				0.567548				0-20 um	0.401176	0.412378	0.275639
																																					0.983333				0.567628				0-20 um	0.878859	0.111874	1.2491
																																					0.983333				0.567688				0-20 um	-1.57159	-1.53088	-1.56758
																																					0.983333				0.567694				0-20 um	0.928945	0.793016	0.81842
																																					0.983333				0.567907				0-20 um	0.252882	-0.208664	0.0685368
																																					0.983333				0.568119				0-20 um	0.609857	0.853117	1.01104
																																					0.983333				0.568123				0-20 um	1.51328	0.472479	1.70724
																																					0.983333				0.568271				0-20 um	-1.44716	-1.09014	-1.27763
																																					0.983333				0.568307				0-20 um	-0.0724661	-1.05008	0.305178
																																					0.983333				0.568516				0-20 um	0.408458	0.0317394	0.447363
																																					0.983333				0.568545				0-20 um	-1.11483	-2.05176	-1.2068
																																					0.983333				0.568833				0-20 um	0.530348	1.23376	0.324424
																																					0.983333				0.568928				0-20 um	1.09611	0.632747	1.31776
																																					0.983333				0.569004				0-20 um	-1.49383	-1.61102	-1.24905
																																					0.983333				0.569025				0-20 um	-0.908228	-0.829706	-1.12151
																																					0.986667				0.569059				0-20 um	1.21995	0.793016	1.15804
																																					0.986667				0.569099				0-20 um	-0.327159	-0.469101	-0.256947
																																					0.986667				0.569232				0-20 um	-0.307667	-0.00833	-0.418574
																																					0.986667				0.569246				0-20 um	-1.18384	-1.19031	-1.39027
																																					0.986667				0.569384				0-20 um	-0.321159	0.712882	-0.521184
																																					0.986667				0.569434				0-20 um	1.65297	0.752949	1.6601
																																					0.986667				0.569554				0-20 um	-0.0489506	-0.248731	0.106244
																																					0.986667				0.569712				0-20 um	-0.251359	-0.328865	-0.147034
																																					0.986667				0.56985				0-20 um	0.585271	0.392344	0.516713
																																					0.986667				0.569938				0-20 um	-2.89117	-3.45411	-2.42117
																																					0.986667				0.57005				0-20 um	0.201694	0.59268	0.192362
																																					0.986667				0.570178				0-20 um	-0.103526	0.512546	-0.201319
																																					0.986667				0.570364				0-20 um	-0.448632	-0.469101	-0.389412
																																					0.986667				0.570777				0-20 um	-2.36707	-2.49249	-1.85146
																																					0.986667				0.570907				0-20 um	-1.1911	-1.79132	-1.12155
																																					0.986667				0.570996				0-20 um	-0.738392	-0.929874	-0.428602
																																					0.986667				0.571031				0-20 um	-0.4029	-0.449067	-0.617949
																																					0.986667				0.571136				0-20 um	-0.257875	-0.368933	-0.381597
																																					0.986667				0.571161				0-20 um	1.03605	0.272143	1.22981
																																					0.986667				0.57117				0-20 um	-0.160775	-0.0884622	-0.0964951
																																					0.986667				0.571215				0-20 um	0.332416	0.192008	-0.0682221
																																					0.986667				0.572004				0-20 um	-2.60288	-2.6728	-2.27115
																																					0.986667				0.572239				0-20 um	1.49077	0.772983	1.86911
																																					0.986667				0.572275				0-20 um	0.456497	0.833083	0.29209
																																					0.986667				0.572552				0-20 um	-0.373657	0.332243	-0.285548
																																					0.986667				0.572645				0-20 um	-3.07708	-3.91488	-2.43288
																																					0.986667				0.572843				0-20 um	-0.853028	-1.09014	-0.886995
																																					0.986667				0.573148				0-20 um	0.458652	0.332243	0.293678
																																					0.986667				0.573263				0-20 um	0.087032	-1.49081	-0.187593
																																					0.99				0.573364				0-20 um	0.302165	-0.328865	0.293602
																																					0.99				0.573534				0-20 um	-2.21033	-2.43239	-1.83507
																																					0.99				0.573543				0-20 um	-2.19867	-2.25209	-2.1652
																																					0.99				0.573891				0-20 um	-1.91376	-1.85142	-1.78839
																																					0.99				0.573909				0-20 um	-1.15157	-1.47078	-1.13484
																																					0.99				0.57435				0-20 um	-0.534259	-1.37061	-0.35488
																																					0.99				0.574371				0-20 um	0.495755	0.252109	0.573849
																																					0.99				0.574404				0-20 um	-2.03469	-2.6728	-1.3175
																																					0.99				0.574602				0-20 um	-1.76014	-1.85142	-1.59407
																																					0.99				0.574713				0-20 um	-2.41171	-2.83307	-1.48424
																																					0.99				0.575294				0-20 um	-1.67816	-1.35058	-1.79374
																																					0.99				0.575429				0-20 um	-0.274799	0.412378	-0.154523
																																					0.99				0.575494				0-20 um	0.764233	0.492512	0.676259
																																					0.99				0.57555				0-20 um	-0.567598	-0.168597	-0.814875
																																					0.99				0.575588				0-20 um	0.621038	0.352277	0.672504
																																					0.993333				0.575605				0-20 um	-0.00197	0.192008	-0.171234
																																					0.993333				0.575625				0-20 um	1.33533	0.572647	1.45914
																																					0.993333				0.575736				0-20 um	-1.34727	-1.89149	-1.04607
																																					0.993333				0.575952				0-20 um	-3.08666	-4.03508	-2.16378
																																					0.993333				0.576187				0-20 um	-3.15583	-4.03508	-2.09581
																																					0.993333				0.576298				0-20 um	0.901848	0.652781	1.24856
																																					0.993333				0.576307				0-20 um	-1.13682	-1.07011	-1.09248
																																					0.993333				0.576598				0-20 um	0.294445	0.572647	0.104844
																																					0.993333				0.576768				0-20 um	-0.183803	-0.168597	0.138347
																																					0.993333				0.576867				0-20 um	-2.1029	-2.07179	-1.85949
																																					0.993333				0.576947				0-20 um	-3.02365	-3.93491	-1.58051
																																					0.993333				0.577023				0-20 um	-0.134311	0.212042	-0.252672
																																					0.993333				0.577257				0-20 um	-1.24457	-1.17028	-1.06831
																																					0.993333				0.57746				0-20 um	0.199919	0.051773	0.153542
																																					0.993333				0.577779				0-20 um	0.464036	0.392344	0.581368
																																					0.993333				0.5778				0-20 um	0.430681	-0.148563	0.47823
																																					0.993333				0.57817				0-20 um	-0.00665	-0.048395	-0.284006
																																					0.993333				0.57837				0-20 um	-0.70694	-1.29048	-0.406847
																																					0.993333				0.578421				0-20 um	0.414139	0.492512	0.403825
																																					0.993333				0.578421				0-20 um	0.45414	-0.409	0.389148
																																					0.993333				0.578789				0-20 um	-0.69247	-0.388966	-0.592706
																																					0.996667				0.57955				0-20 um	-0.233958	-0.348899	-0.307101
																																					0.996667				0.579669				0-20 um	-0.651175	-0.268765	-0.561912
																																					0.996667				0.579799				0-20 um	-0.182182	0.332243	-0.027125
																																					0.996667				0.579865				0-20 um	0.586922	0.632747	0.575293
																																					0.996667				0.580114				0-20 um	-1.61454	-1.25041	-1.57581
																																					0.996667				0.580236				0-20 um	0.171829	-0.128529	-0.136382
																																					0.996667				0.58025				0-20 um	-0.960633	-0.789638	-0.7828
																																					0.996667				0.580659				0-20 um	0.375615	1.33392	0.218932
																																					0.996667				0.580854				0-20 um	0.338444	0.0918402	0.269626
																																					0.996667				0.580913				0-20 um	0.62882	0.81305	0.858529
[truncated: 798 more rows]
[truncated: 9 more columns]

## Sheet: FIG 4
Panel b	WT	APP		Panel c	WT	APP		Panel d	WT	APP		Panel e	WT	APP		Panel f	GROUP	AUC	FREQ	AMP		Panel g	GROUP	AUC	FREQ	AMP		Panel h	DISTANCE	COUPLING	AUC
	0.117057	0.110368			0.786011	0.738504			0.167224	0.0100334			0.705381	0.362453			WT	-0.122872	-1.12769	-0.352906			WT	-0.515419	0.825714	-0.605244			WT	0-0.1	-3.12112
	0.133779	0.197324			0.812669	0.937497			0.230769	0.0167224			0.813702	0.66704			WT	-2.06936	-2.52997	-1.09877			WT	-0.635094	0.703354	-0.646134			WT	0-0.1	0.256817
	0.177258	0.217391			0.911809	0.95165			0.244147	0.143813			0.832516	0.865797			WT	-2.78068	-2.92497	-1.14853			WT	-1.31953	-0.540638	-0.983624			WT	0-0.1	-1.72425
	0.180602	0.227425			0.926532	1.00338			0.257525	0.143813			0.862573	0.923682			WT	-2.85818	-1.8387	-1.33643			WT	0.642664	0.8665	0.284235			WT	0-0.1	1.74451
	0.180602	0.227425			0.959918	1.01288			0.29097	0.22408			0.877434	0.952357			WT	-1.8284	-2.86572	-1.12144			WT	-1.01143	0.173128	-0.789703			WT	0-0.1	0.680531
	0.183946	0.237458			0.982375	1.03383			0.29097	0.230769			0.88955	0.954759			WT	-1.29219	-0.199427	-0.851042			WT	-0.352259	0.254701	-0.490093			WT	0-0.1	-1.88201
	0.183946	0.240803			0.999966	1.04544			0.294314	0.240803			0.893682	0.974212			WT	-1.76641	-2.31271	-0.943477			WT	0.469743	-0.0715921	0.110004			WT	0-0.1	-0.532912
	0.19398	0.240803			1.02444	1.09766			0.294314	0.247492			0.925908	0.981648			WT	-0.497948	0.0770771	-0.527159			WT	-0.237986	1.25397	-0.401623			WT	0-0.1	-0.176726
	0.22408	0.240803			1.03181	1.11997			0.297659	0.247492			0.948171	1.00639			WT	-2.27141	-1.4042	-1.20186			WT	1.04046	-0.132772	0.719957			WT	0-0.1	-0.831322
	0.250836	0.244147			1.04277	1.12852			0.297659	0.254181			0.963595	1.01716			WT	-1.5428	-0.94994	-0.994826			WT	-2.29009	-0.601818	-1.22673			WT	0-0.1	0.819857
	0.267559	0.284281			1.04903	1.14547			0.301003	0.26087			0.994491	1.03577			WT	-1.72947	-2.09546	-1.10382			WT	-0.333939	1.66184	-0.513643			WT	0-0.1	1.74389
	0.270903	0.284281			1.0509	1.14635			0.304348	0.29097			0.995768	1.04147			WT	-2.35158	-1.8387	-1.27316			WT	-0.731832	0.0711611	-0.658025			WT	0-0.1	0.083047
	0.274247	0.294314			1.06624	1.14795			0.307692	0.311037			1.00127	1.04597			WT	-1.8879	-2.15471	-1.09953			WT	-0.838685	-0.132772	-0.73901			WT	0-0.1	0.0799385
	0.284281	0.304348			1.07588	1.16289			0.337793	0.317726			1.01916	1.08591			WT	-2.05492	-1.62145	-1.11343			WT	-1.32627	0.295488	-0.931309			WT	0-0.1	0.917387
	0.287625	0.314381			1.08271	1.16331			0.337793	0.317726			1.02827	1.09344			WT	0.561275	0.373332	0.238368			WT	-1.11352	0.00998112	-0.807265			WT	0-0.1	0.72616
	0.287625	0.317726			1.09019	1.18343			0.344482	0.324415			1.03763	1.10521			WT	-0.214298	0.709087	-0.191496			WT	0.730793	0.825714	0.401094			WT	0-0.1	-1.96697
	0.294314	0.32107			1.096	1.18976			0.351171	0.327759			1.05418	1.11922			WT	-2.16752	-0.673435	-1.25207			WT	-0.37787	-0.683392	-0.48236			WT	0-0.1	0.712036
	0.304348	0.324415			1.09703	1.19163			0.367893	0.334448			1.06688	1.13314			WT	-0.213855	0.84734	-0.410657			WT	-0.447824	0.132341	-0.478803			WT	0-0.1	0.149596
	0.307692	0.327759			1.10536	1.20684			0.367893	0.341137			1.07531	1.14757			WT	0.589861	-1.4042	0.0207218			WT	-0.0596161	0.825714	-0.282651			WT	0-0.1	-0.750064
	0.314381	0.334448			1.13577	1.209			0.371237	0.344482			1.07941	1.1532			WT	0.158751	-1.38445	-0.201875			WT	-0.14379	0.0711611	-0.366012			WT	0-0.1	0.450373
	0.314381	0.337793			1.13975	1.21687			0.377926	0.344482			1.0912	1.16442			WT	-1.14159	-0.199427	-0.84256			WT	-0.43013	1.45791	-0.55033			WT	0-0.1	-2.02384
	0.317726	0.337793			1.1446	1.21777			0.377926	0.347826			1.11949	1.16609			WT	-0.135067	0.314081	-0.279784			WT	-1.16045	0.336274	-0.857385			WT	0-0.1	0.528812
	0.317726	0.344482			1.14867	1.21954			0.377926	0.347826			1.11984	1.16803			WT	-1.88201	-2.94472	-0.824391			WT	-0.484157	-0.132772	-0.513316			WT	0-0.1	-1.5428
	0.317726	0.351171			1.1542	1.24381			0.377926	0.347826			1.12925	1.17105			WT	-0.537924	-2.31271	-0.503057			WT	0.0903299	0.438241	-0.247286			WT	0-0.1	-0.465556
	0.32107	0.351171			1.15529	1.24654			0.384615	0.354515			1.14431	1.17926			WT	-2.74694	-2.33246	-1.28831			WT	-1.90413	-0.703785	-1.07951			WT	0-0.1	0.799787
	0.32107	0.35786			1.15832	1.24788			0.384615	0.354515			1.14963	1.17941			WT	-0.268201	-0.594434	-0.511473			WT	-1.55694	-0.479458	-0.984047			WT	0-0.1	0.0867718
	0.324415	0.364548			1.16392	1.24982			0.384615	0.35786			1.17774	1.18679			WT	-1.0562	-0.258678	-0.831657			WT	-0.524323	0.377061	-0.524152			WT	0-0.1	-1.2238
	0.327759	0.367893			1.16611	1.25943			0.397993	0.367893			1.18552	1.19191			WT	-0.920934	1.1831	-0.687459			WT	1.05876	-0.0308055	0.832129			WT	0-0.1	-0.880782
	0.331104	0.371237			1.17604	1.27338			0.401338	0.367893			1.20395	1.19375			WT	-1.93711	-3.22123	-1.13671			WT	-0.183631	0.254701	-0.363164			WT	0-0.1	-0.0830012
	0.334448	0.374582			1.18534	1.27466			0.404682	0.371237			1.23563	1.19393			WT	-1.1723	-0.614184	-0.806813			WT	-0.45102	-0.193952	-0.516029			WT	0-0.1	-0.920309
	0.334448	0.377926			1.18792	1.27815			0.408027	0.374582			1.24153	1.20474			WT	0.803848	0.294331	0.458062			WT	-0.545661	-0.642605	-0.542624			WT	0-0.1	-0.636687
	0.347826	0.377926			1.18852	1.28133			0.408027	0.374582			1.24674	1.20624			WT	0.159752	0.630086	-0.0856779			WT	-0.446835	1.41712	-0.554363			WT	0-0.1	-0.781168
	0.347826	0.377926			1.19649	1.2987			0.408027	0.381271			1.26286	1.2066			WT	1.08782	-0.554933	0.778788			WT	-0.63096	0.356667	-0.586435			WT	0-0.1	1.2182
	0.347826	0.38796			1.20024	1.30865			0.408027	0.384615			1.26521	1.22275			WT	-1.33143	0.0968274	-0.917857			WT	0.299528	0.0915544	-0.02976			WT	0-0.1	-0.996313
	0.354515	0.38796			1.20046	1.30977			0.411371	0.38796			1.2692	1.22424			WT	-1.11615	-0.396931	-0.804402			WT	-0.294674	0.00998112	-0.448847			WT	0-0.1	-0.31912
	0.35786	0.38796			1.20147	1.31393			0.414716	0.394649			1.27362	1.22992			WT	-2.08979	-1.4832	-1.18952			WT	0.45916	-0.520245	-0.0792151			WT	0-0.1	-0.651916
	0.35786	0.391304			1.20235	1.32503			0.428094	0.401338			1.27556	1.23196			WT	-1.89014	-1.3647	-1.13933			WT	0.594503	0.00998112	0.166749			WT	0-0.1	-1.44778
	0.35786	0.397993			1.21762	1.33257			0.428094	0.408027			1.28277	1.23549			WT	0.432029	0.491834	-0.018076			WT	0.792607	0.213914	0.506973			WT	0-0.1	-1.8879
	0.35786	0.397993			1.22325	1.34074			0.428094	0.408027			1.29469	1.24232			WT	-1.92948	-0.456182	-1.13			WT	-0.163005	0.111948	-0.380278			WT	0-0.1	-0.162034
	0.361204	0.397993			1.23141	1.34165			0.434783	0.411371			1.29534	1.25027			WT	-0.471229	0.709087	-0.479287			WT	-0.574644	0.92768	-0.568852			WT	0-0.1	-1.78988
	0.361204	0.401338			1.23216	1.3462			0.441472	0.414716			1.29618	1.2624			WT	-1.58155	-1.10794	-1.01876			WT	-0.148919	1.39673	-0.279718			WT	0-0.1	-0.537924
	0.367893	0.414716			1.23328	1.34901			0.448161	0.414716			1.30454	1.2725			WT	-2.2488	-0.673435	-1.19541			WT	-0.174704	0.519814	-0.370731			WT	0-0.1	-0.67205
	0.367893	0.414716			1.238	1.36061			0.448161	0.414716			1.30512	1.27335			WT	-1.88416	-0.910439	-1.14502			WT	-1.86249	-0.846538	-1.05589			WT	0-0.1	-2.85818
	0.367893	0.41806			1.25666	1.36111			0.451505	0.41806			1.30898	1.27376			WT	-2.11607	-1.77945	-1.13189			WT	-1.03026	-2.00896	-0.744824			WT	0-0.1	-0.32136
	0.367893	0.421405			1.26166	1.36306			0.451505	0.41806			1.32258	1.27917			WT	-0.363481	-2.96447	-0.135455			WT	-0.0981911	0.968467	-0.321952			WT	0-0.1	0.513592
	0.371237	0.421405			1.26423	1.3644			0.451505	0.41806			1.32292	1.2795			WT	-1.60908	-1.8387	-1.06805			WT	0.407415	0.315881	0.0574231			WT	0-0.1	0.546851
	0.371237	0.428094			1.26631	1.36515			0.451505	0.424749			1.33261	1.2867			WT	-1.02717	-1.42395	-0.847245			WT	-0.722456	0.519814	-0.581343			WT	0-0.1	-0.785036
	0.377926	0.434783			1.26721	1.37071			0.454849	0.431438			1.35641	1.29089			WT	0.641728	-1.77945	0.0981847			WT	-0.624981	2.04931	-0.581444			WT	0-0.1	-0.189924
	0.377926	0.438127			1.27527	1.37286			0.454849	0.431438			1.3626	1.2926			WT	-0.512921	-0.870938	-0.58683			WT	-0.68335	0.193521	-0.680145			WT	0-0.1	1.98254
	0.377926	0.444816			1.27679	1.37406			0.458194	0.434783			1.36614	1.29704			WT	-0.568441	-1.4437	-0.63794			WT	0.543425	0.560601	0.17011			WT	0-0.1	2.01825
	0.381271	0.448161			1.28143	1.37451			0.461538	0.438127			1.36825	1.30289			WT	1.21702	-0.495682	0.939761			WT	-0.973819	0.621781	-0.793478			WT	0-0.1	-1.77442
	0.381271	0.451505			1.28752	1.38001			0.464883	0.438127			1.37217	1.30726			WT	-0.12334	0.709087	-0.241553			WT	-0.182805	1.4783	-0.377985			WT	0-0.1	1.36279
	0.384615	0.451505			1.29521	1.38028			0.464883	0.441472			1.37484	1.30734			WT	-1.38093	0.669587	-0.958492			WT	-0.394018	0.111948	-0.547619			WT	0-0.1	-2.08979
	0.384615	0.454849			1.29614	1.38335			0.468227	0.441472			1.38204	1.30879			WT	-0.968817	0.116578	-0.76857			WT	1.25012	-0.234739	1.16962			WT	0-0.1	0.856897
	0.38796	0.454849			1.29861	1.38973			0.468227	0.441472			1.38225	1.30896			WT	-1.70152	-0.199427	-0.99886			WT	-1.04264	0.74414	-0.767889			WT	0-0.1	0.46085
	0.391304	0.458194			1.30188	1.39727			0.471572	0.441472			1.38789	1.31094			WT	-1.15963	-0.436431	-0.868324			WT	0.702954	0.132341	0.421407			WT	0-0.1	0.8901
	0.391304	0.458194			1.30331	1.4015			0.474916	0.441472			1.38826	1.3169			WT	0.523157	0.570835	0.376316			WT	0.540056	2.57954	0.175316			WT	0-0.1	-2.60016
	0.391304	0.461538			1.30367	1.40994			0.478261	0.444816			1.40642	1.3201			WT	-0.394154	0.116578	-0.494548			WT	0.36268	1.27437	0.0113537			WT	0-0.1	-0.31602
	0.394649	0.464883			1.30606	1.41132			0.478261	0.451505			1.4199	1.32123			WT	-2.34794	-1.70045	-1.21605			WT	0.225624	0.92768	-0.0650996			WT	0-0.1	0.589861
	0.401338	0.464883			1.30611	1.41323			0.481605	0.451505			1.43125	1.32643			WT	-1.72188	-1.04869	-1.05197			WT	0.371866	0.234308	0.0391624			WT	0-0.1	1.29331
	0.401338	0.464883			1.31011	1.43364			0.481605	0.451505			1.43434	1.33228			WT	-1.70974	-1.91771	-1.01301			WT	-0.161909	0.621781	-0.408328			WT	0-0.1	-1.33717
	0.401338	0.471572			1.3183	1.43632			0.481605	0.458194			1.43827	1.33298			WT	-1.36405	-1.8782	-0.92205			WT	0.915882	-0.357099	0.593519			WT	0-0.1	0.106747
	0.404682	0.474916			1.32299	1.44173			0.48495	0.458194			1.43955	1.33342			WT	-1.00587	-0.179677	-0.732571			WT	0.731415	0.0711611	0.426991			WT	0-0.1	-2.11607
	0.404682	0.474916			1.32812	1.44177			0.48495	0.461538			1.46051	1.3362			WT	-0.66348	-1.4042	-0.656272			WT	0.315508	0.92768	-0.0604573			WT	0-0.1	-0.0290429
	0.408027	0.481605			1.33081	1.44314			0.48495	0.461538			1.47097	1.33635			WT	-0.176816	-0.298179	-0.337198			WT	0.476053	0.519814	0.191194			WT	0-0.1	0.509535
	0.411371	0.481605			1.33193	1.4453			0.488294	0.464883			1.48717	1.33841			WT	-1.20891	-0.752436	-0.917281			WT	-0.565829	2.53875	-0.611988			WT	0-0.1	-0.338471
	0.411371	0.48495			1.33408	1.44847			0.488294	0.468227			1.49124	1.3431			WT	-0.230281	0.432583	-0.279857			WT	0.67457	-0.479458	0.418717			WT	0-0.1	-1.75999
	0.414716	0.48495			1.33724	1.4503			0.488294	0.468227			1.49377	1.34532			WT	-0.480358	0.610336	-0.436877			WT	-0.091323	1.31515	-0.344822			WT	0-0.1	0.620253
	0.41806	0.48495			1.34728	1.45262			0.491639	0.471572			1.49665	1.34915			WT	-1.77442	-1.73995	-0.985265			WT	0.195296	0.80532	-0.0766623			WT	0-0.1	-1.01083
	0.424749	0.48495			1.34731	1.45323			0.501672	0.471572			1.49754	1.34967			WT	-1.6672	0.116578	-1.04288			WT	0.497053	0.275094	0.1371			WT	0-0.1	0.0738841
	0.424749	0.488294			1.35035	1.45543			0.501672	0.471572			1.4976	1.35106			WT	-0.744348	-1.10794	-0.636982			WT	-0.986511	-0.499852	-0.750079			WT	0-0.1	-0.0648839
	0.428094	0.488294			1.36182	1.45703			0.505017	0.471572			1.50137	1.35355			WT	-0.21328	0.393082	-0.405349			WT	0.0189558	0.642174	-0.329759			WT	0-0.1	-1.70974
	0.428094	0.488294			1.36515	1.46266			0.511706	0.471572			1.50262	1.35715			WT	-0.83999	-0.199427	-0.808096			WT	-0.514633	0.886894	-0.564804			WT	0-0.1	-0.309459
	0.431438	0.488294			1.36949	1.46402			0.511706	0.474916			1.50489	1.35736			WT	-0.45803	0.0770771	-0.472974			WT	0.360315	1.07043	0.0299869			WT	0-0.1	1.37878
	0.431438	0.488294			1.38258	1.46815			0.51505	0.478261			1.51111	1.36137			WT	-0.496504	1.20285	-0.496061			WT	-0.0194833	1.05004	-0.249069			WT	0-0.1	0.100459
	0.434783	0.488294			1.38407	1.46993			0.518395	0.478261			1.52586	1.37048			WT	-1.0846	-0.791937	-0.787271			WT	-0.982989	0.886894	-0.757666			WT	0-0.1	-1.89122
	0.438127	0.491639			1.38579	1.47218			0.518395	0.478261			1.54436	1.37297			WT	-2.03714	-0.0216745	-1.19041			WT	-0.515094	-0.397885	-0.544283			WT	0-0.1	-0.096498
	0.438127	0.498328			1.38851	1.47539			0.518395	0.481605			1.55716	1.37453			WT	-0.750064	-1.95721	-0.681222			WT	0.419242	-0.0919855	0.120831			WT	0-0.1	1.0153
	0.438127	0.498328			1.40326	1.47629			0.525084	0.488294			1.56334	1.37654			WT	-0.553521	-0.258678	-0.568362			WT	-0.934535	0.74414	-0.763905			WT	0-0.1	1.18978
	0.441472	0.498328			1.40745	1.47733			0.525084	0.488294			1.56781	1.38066			WT	-0.721243	0.452333	-0.583488			WT	0.168333	1.51909	-0.094857			WT	0-0.1	-1.66909
	0.441472	0.501672			1.41231	1.4794			0.525084	0.491639			1.56792	1.38163			WT	-0.096498	-0.910439	-0.409079			WT	0.540403	0.397454	0.300997			WT	0-0.1	-0.515072
	0.441472	0.501672			1.41298	1.48533			0.525084	0.491639			1.56866	1.39816			WT	-1.19158	-0.37718	-0.840597			WT	-0.762808	0.907287	-0.743682			WT	0-0.1	0.388615
	0.441472	0.501672			1.41694	1.48596			0.525084	0.498328			1.56866	1.40068			WT	0.283061	0.195579	0.0919551			WT	0.144574	0.540207	-0.170072			WT	0-0.1	-0.234434
	0.444816	0.505017			1.42699	1.48853			0.525084	0.498328			1.58169	1.40161			WT	-0.402411	0.827589	-0.443748			WT	-0.27426	0.0711611	-0.434905			WT	0-0.1	1.05775
	0.444816	0.505017			1.42858	1.48902			0.528428	0.501672			1.58429	1.41148			WT	-1.68457	-1.10794	-1.01796			WT	-2.29854	-1.8662	-1.15937			WT	0-0.1	0.856397
	0.444816	0.508361			1.43815	1.49704			0.531773	0.501672			1.59002	1.41167			WT	0.525755	0.728838	0.218248			WT	0.0168572	0.152734	-0.321009			WT	0-0.1	-0.375762
	0.448161	0.508361			1.44202	1.50003			0.531773	0.505017			1.59252	1.41254			WT	0.157491	-0.0809254	-0.163693			WT	0.674995	1.29476	0.238509			WT	0-0.1	1.18486
	0.448161	0.508361			1.44497	1.50262			0.535117	0.505017			1.59351	1.41689			WT	-1.05424	0.0968274	-0.839041			WT	-0.405076	0.336274	-0.513118			WT	0-0.1	0.771928
	0.448161	0.508361			1.44638	1.50648			0.535117	0.505017			1.61146	1.41778			WT	0.140738	-0.258678	-0.0787179			WT	0.230182	0.519814	-0.131418			WT	0-0.1	0.762848
	0.451505	0.511706			1.44777	1.51039			0.535117	0.508361			1.61259	1.42021			WT	-1.2439	-0.574683	-0.844282			WT	-0.529157	2.90583	-0.573006			WT	0-0.1	-1.39878
	0.451505	0.511706			1.45246	1.51042			0.538462	0.508361			1.61416	1.43146			WT	-0.860759	-0.37718	-0.645766			WT	-0.329434	0.703354	-0.509949			WT	0-0.1	0.946094
	0.458194	0.51505			1.45908	1.51224			0.538462	0.511706			1.62317	1.43621			WT	2.31133	-0.317929	4.11602			WT	-0.447898	0.213914	-0.592793			WT	0-0.1	0.088676
	0.458194	0.51505			1.46474	1.5129			0.541806	0.511706			1.62923	1.43661			WT	-1.37696	-0.179677	-0.913868			WT	-0.321974	0.0711611	-0.537722			WT	0-0.1	0.648364
	0.458194	0.51505			1.46555	1.51344			0.545151	0.51505			1.63243	1.44629			WT	-0.708633	-0.278429	-0.804487			WT	-0.529989	1.45791	-0.555391			WT	0-0.1	0.25806
	0.461538	0.51505			1.46557	1.51393			0.545151	0.51505			1.63479	1.44715			WT	-0.293743	0.0968274	-0.374917			WT	0.0214135	1.27437	-0.26242			WT	0-0.1	1.2942
	0.468227	0.51505			1.46819	1.51468			0.545151	0.518395			1.63482	1.44727			WT	-0.715053	-0.120426	-0.553928			WT	-0.505815	0.275094	-0.614992			WT	0-0.1	-0.283848
	0.471572	0.51505			1.4698	1.51554			0.545151	0.518395			1.63695	1.44986			WT	1.0726	0.27458	0.77063			WT	-0.00135494	0.98886	-0.358983			WT	0-0.1	0.439802
	0.478261	0.518395			1.47282	1.51561			0.545151	0.521739			1.63871	1.45033			WT	-1.14899	-0.0216745	-0.865724			WT	-0.106859	0.948074	-0.324164			WT	0-0.1	0.457803
	0.481605	0.518395			1.47615	1.51853			0.545151	0.521739			1.64233	1.4528			WT	-1.14404	0.136328	-0.80444			WT	0.434045	-0.397885	0.102089			WT	0-0.1	-0.0549781
	0.481605	0.518395			1.47953	1.52089			0.548495	0.521739			1.64267	1.45606			WT	-3.12112	-1.81895	-1.45751			WT	-0.122781	0.0711611	-0.268434			WT	0-0.1	0.423501
	0.488294	0.521739			1.47997	1.52562			0.548495	0.528428			1.64497	1.45862			WT	0.106747	-0.653685	-0.175972			WT	-0.335119	0.479027	-0.485074			WT	0-0.1	0.25823
	0.488294	0.521739			1.48089	1.52585			0.548495	0.528428			1.64686	1.46033			WT	-1.00641	1.16334	-0.789292			WT	0.590013	0.0915544	0.286868			WT	0-0.1	0.922545
	0.488294	0.521739			1.48556	1.52856			0.555184	0.528428			1.64978	1.4629			WT	-1.09526	-0.238928	-0.820578			WT	1.2942	-0.295919	1.32683			WT	0-0.1	0.515317
	0.491639	0.525084			1.4856	1.53257			0.558528	0.528428			1.65024	1.47119			WT	-0.999815	0.728838	-0.745457			WT	-0.230065	1.25397	-0.365766			WT	0-0.1	0.374532
	0.491639	0.525084			1.48986	1.53323			0.561873	0.528428			1.65287	1.47334			WT	-0.234123	-0.179677	-0.321111			WT	0.0354396	0.295488	-0.297064			WT	0-0.1	-1.28046
	0.491639	0.531773			1.49089	1.53416			0.561873	0.531773			1.65615	1.4735			WT	-0.788536	-0.33768	-0.735046			WT	-0.177102	1.4783	-0.383031			WT	0-0.1	0.541262
	0.491639	0.531773			1.49299	1.53932			0.565217	0.531773			1.65822	1.47705			WT	-0.224934	-0.0216745	-0.335359			WT	1.29531	-0.499852	0.985102			WT	0-0.1	2.20687
	0.491639	0.531773			1.49426	1.54364			0.565217	0.531773			1.65996	1.48253			WT	-0.860268	-0.96969	-0.858767			WT	-0.148986	0.438241	-0.364794			WT	0-0.1	1.06788
	0.491639	0.531773			1.49583	1.54426			0.565217	0.535117			1.66411	1.49063			WT	0.437104	-1.10794	-0.0854806			WT	-1.10934	0.438241	-0.841631			WT	0-0.1	-0.148127
	0.491639	0.531773			1.4977	1.54933			0.565217	0.535117			1.6664	1.49308			WT	-1.15318	-0.37718	-0.827681			WT	0.0185023	0.417847	-0.306503			WT	0-0.1	0.432222
	0.494983	0.531773			1.49797	1.54938			0.565217	0.535117			1.66706	1.49403			WT	-0.781168	-2.19421	-0.601821			WT	-0.557488	-0.703785	-0.606179			WT	0-0.1	-0.903581
	0.494983	0.531773			1.4997	1.54967			0.568562	0.535117			1.66742	1.49855			WT	-0.75884	-1.8782	-0.703544			WT	-0.426102	0.621781	-0.47962			WT	0-0.1	0.433867
	0.498328	0.535117			1.49987	1.55238			0.568562	0.535117			1.67115	1.50107			WT	-1.03112	0.23508	-0.781927			WT	0.30336	0.152734	-0.0459119			WT	0-0.1	-0.109244
	0.501672	0.535117			1.50198	1.55508			0.571906	0.538462			1.67325	1.50143			WT	-1.54369	-0.0809254	-1.03063			WT	0.623198	0.886894	0.24751			WT	0-0.1	-0.805017
	0.501672	0.535117			1.50207	1.55743			0.575251	0.538462			1.67504	1.50192			WT	-0.469926	0.432583	-0.469654			WT	-1.21043	-0.866931	-0.850521			WT	0-0.1	1.25536
	0.501672	0.535117			1.50292	1.5625			0.575251	0.538462			1.68975	1.50311			WT	-2.14206	-2.27321	-1.22927			WT	-1.02341	-0.193952	-0.74835			WT	0-0.1	-0.512921
	0.505017	0.535117			1.50378	1.56661			0.585284	0.538462			1.69457	1.50386			WT	0.159172	0.27458	-0.208496			WT	0.0237214	0.0915544	-0.306609			WT	0-0.1	-0.218264
	0.508361	0.535117			1.50382	1.56728			0.585284	0.541806			1.69957	1.50412			WT	0.546851	-0.298179	-0.0334516			WT	0.26649	0.886894	-0.0761254			WT	0-0.1	-0.924847
	0.508361	0.538462			1.50831	1.56852			0.588629	0.541806			1.6997	1.50433			WT	-0.375762	-1.73995	-0.348119			WT	0.409934	-0.459065	0.0247305			WT	0-0.1	0.689669
	0.508361	0.538462			1.51048	1.56866			0.588629	0.545151			1.70962	1.50566			WT	0.451975	-1.30545	0.0933808			WT	-0.365109	1.49869	-0.470845			WT	0-0.1	-0.197955
	0.508361	0.538462			1.5121	1.5699			0.591973	0.548495			1.71991	1.50625			WT	0.17459	0.610336	-0.135593			WT	-0.120313	0.80532	-0.334571			WT	0-0.1	-1.62052
	0.511706	0.538462			1.51235	1.58989			0.591973	0.548495			1.73178	1.5065			WT	-0.949819	-0.574683	-0.821312			WT	0.163007	0.295488	-0.116788			WT	0-0.1	-1.35645
	0.511706	0.541806			1.51302	1.59471			0.591973	0.548495			1.73783	1.50778			WT	0.481439	-0.33768	0.0954303			WT	-1.1606	-0.989291	-0.803763			WT	0-0.1	0.201664
	0.511706	0.541806			1.51697	1.61164			0.591973	0.551839			1.73917	1.50784			WT	-0.793725	-1.3647	-0.656364			WT	0.692196	0.0711611	0.257749			WT	0-0.1	-0.0794847
	0.511706	0.541806			1.51979	1.61192			0.591973	0.555184			1.73973	1.5176			WT	0.22309	1.14359	-0.0722068			WT	0.805244	-0.642605	0.468094			WT	0-0.1	-1.88416
	0.51505	0.541806			1.52079	1.61276			0.595318	0.555184			1.74044	1.51998			WT	-1.0291	-0.238928	-0.819591			WT	1.20131	0.132341	1.01688			WT	0-0.1	1.27112
	0.51505	0.545151			1.52436	1.61783			0.595318	0.555184			1.74964	1.52251			WT	-0.880782	-0.594434	-0.770449			WT	0.888703	1.02965	0.536785			WT	0-0.1	-0.319825
	0.51505	0.545151			1.52521	1.62024			0.595318	0.555184			1.75651	1.52421			WT	-0.805017	-1.00919	-0.693727			WT	1.5203	-1.00968	1.46978			WT	0-0.1	-0.750739
	0.518395	0.545151			1.52636	1.62263			0.598662	0.558528			1.76291	1.52789			WT	-0.869361	0.84734	-0.710042			WT	0.422877	-0.0511988	-0.0150081			WT	0-0.1	0.656613
	0.518395	0.551839			1.52786	1.62764			0.598662	0.558528			1.7633	1.52915			WT	-0.830875	0.353582	-0.754755			WT	-0.512876	0.703354	-0.595144			WT	0-0.1	-0.0177902
	0.518395	0.551839			1.52887	1.62837			0.598662	0.558528			1.76629	1.52998			WT	0.0902307	-0.00192416	-0.140571			WT	0.430074	-0.193952	-0.00639866			WT	0-0.1	-0.334674
	0.518395	0.551839			1.53879	1.62844			0.598662	0.558528			1.76649	1.53104			WT	-0.413774	0.748588	-0.503925			WT	1.66672	-1.05047	1.89288			WT	0-0.1	-0.171035
	0.518395	0.555184			1.5397	1.63706			0.598662	0.561873			1.77201	1.53545			WT	-0.835181	0.551085	-0.754126			WT	-0.504989	0.764534	-0.49866			WT	0-0.1	-0.263198
	0.521739	0.558528			1.54119	1.64103			0.602007	0.561873			1.78234	1.53852			WT	-0.218264	-0.37718	-0.427941			WT	0.289822	0.764534	-0.0282341			WT	0-0.1	1.10976
	0.521739	0.561873			1.54307	1.64353			0.602007	0.561873			1.786	1.54315			WT	-0.0655712	-0.317929	-0.293957			WT	0.769018	0.560601	0.431054			WT	0-0.1	-1.72188
	0.521739	0.561873			1.54389	1.64554			0.602007	0.561873			1.79013	1.54447			WT	-1.89122	-0.96969	-1.11069			WT	0.742382	-0.295919	0.315299			WT	0-0.1	-0.0805091
	0.525084	0.561873			1.54394	1.64624			0.602007	0.561873			1.79247	1.54957			WT	-0.208179	0.116578	-0.456998			WT	1.36955	-0.662998	1.2068			WT	0-0.1	0.374107
	0.525084	0.561873			1.54398	1.64692			0.605351	0.561873			1.80237	1.55127			WT	-0.281577	0.373332	-0.361122			WT	0.309018	0.336274	0.028043			WT	0-0.1	0.270907
	0.525084	0.561873			1.54919	1.65105			0.605351	0.561873			1.80459	1.55514			WT	0.0588525	-0.258678	-0.281518			WT	0.202006	1.62105	-0.153253			WT	0-0.1	1.89668
	0.525084	0.565217			1.56072	1.65591			0.608696	0.565217			1.8082	1.55555			WT	-1.14356	-0.653685	-0.854743			WT	0.422676	0.356667	0.0619802			WT	0-0.1	-1.58155
	0.525084	0.565217			1.56088	1.65801			0.608696	0.565217			1.81261	1.56315			WT	-1.13973	-0.456182	-0.85994			WT	0.225019	0.173128	-0.0836192			WT	0-0.1	-1.60819
	0.528428	0.565217			1.56152	1.66396			0.608696	0.565217			1.81435	1.56393			WT	-1.74729	-0.00192416	-1.03594			WT	0.742106	0.0711611	0.449882			WT	0-0.1	0.361131
	0.531773	0.568562			1.56387	1.66741			0.61204	0.565217			1.81842	1.56746			WT	0.127816	-0.140176	-0.0649204			WT	-0.527622	0.0507677	-0.580663			WT	0-0.1	-0.352783
	0.531773	0.568562			1.5644	1.668			0.61204	0.565217			1.81946	1.5701			WT	-2.02988	1.6176	-1.10059			WT	0.376797	0.152734	0.0367305			WT	0-0.1	-1.07776
	0.531773	0.568562			1.56848	1.66979			0.61204	0.565217			1.83211	1.57137			WT	-2.20804	-0.831438	-1.15614			WT	0.069565	-0.214345	-0.253342			WT	0-0.1	0.663113
	0.535117	0.568562			1.57007	1.67007			0.618729	0.568562			1.83618	1.575			WT	-0.67649	-0.35743	-0.683551			WT	-0.322349	0.152734	-0.421699			WT	0-0.1	-0.780344
	0.535117	0.568562			1.58339	1.67032			0.618729	0.568562			1.83712	1.5758			WT	0.394055	2.26936	0.0467266			WT	0.138471	0.764534	-0.218862			WT	0-0.1	-0.371695
	0.538462	0.568562			1.58557	1.67119			0.618729	0.568562			1.83743	1.57945			WT	-0.480364	-0.673435	-0.522991			WT	0.0345782	0.560601	-0.225656			WT	0-0.1	1.07135
	0.538462	0.568562			1.58904	1.67191			0.618729	0.568562			1.85552	1.58069			WT	0.9667	1.51885	0.778381			WT	0.975162	0.80532	0.66559			WT	0-0.1	-0.374179
	0.538462	0.568562			1.5893	1.67393			0.622074	0.568562			1.86009	1.58198			WT	0.0496773	-0.199427	-0.235325			WT	0.442244	0.234308	0.120753			WT	0-0.1	-0.138859
	0.541806	0.568562			1.58993	1.67491			0.625418	0.568562			1.86778	1.58252			WT	-0.374179	0.0178262	-0.597427			WT	0.923859	0.540207	0.522692			WT	0-0.1	-0.396878
	0.541806	0.571906			1.59103	1.67906			0.625418	0.568562			1.86788	1.58308			WT	0.379897	-0.535183	0.079373			WT	0.399217	0.356667	-0.0386436			WT	0-0.1	0.89567
	0.541806	0.571906			1.6016	1.68035			0.625418	0.568562			1.86891	1.58383			WT	-0.82159	0.412833	-0.627747			WT	-2.20493	-2.00896	-1.08301			WT	0-0.1	-0.0858484
	0.541806	0.571906			1.60233	1.69243			0.628763	0.571906			1.87033	1.58615			WT	-0.798408	1.10409	-0.646336			WT	0.571544	-0.132772	0.095577			WT	0-0.1	1.4673
	0.545151	0.571906			1.61239	1.69466			0.628763	0.571906			1.87237	1.58706			WT	-1.66909	-1.89796	-0.905207			WT	1.04672	-0.295919	0.898812			WT	0-0.1	-1.89014
	0.545151	0.571906			1.62122	1.69888			0.628763	0.571906			1.87561	1.58735			WT	-0.682663	0.0770771	-0.638445			WT	0.0276823	1.41712	-0.307906			WT	0-0.1	-0.702305
	0.548495	0.571906			1.62243	1.69951			0.628763	0.575251			1.88223	1.59021			WT	-0.477533	-0.140176	-0.484924			WT	-0.204722	1.05004	-0.415752			WT	0-0.1	-1.62363
	0.551839	0.575251			1.62448	1.70509			0.628763	0.575251			1.88568	1.59022			WT	-1.68489	-1.08819	-1.00941			WT	0.19923	0.601387	-0.0803095			WT	0-0.1	-1.14159
	0.551839	0.575251			1.62735	1.7055			0.632107	0.575251			1.88643	1.59109			WT	-0.436732	0.0770771	-0.507924			WT	-1.59519	-0.662998	-1.00345			WT	0-0.1	-0.401707
	0.551839	0.575251			1.63472	1.70596			0.632107	0.575251			1.88926	1.59126			WT	-0.45155	-1.00919	-0.763865			WT	0.620875	0.479027	0.295607			WT	0-0.1	-0.428071
	0.555184	0.575251			1.64419	1.7063			0.632107	0.575251			1.89373	1.59438			WT	-0.924847	-1.58195	-0.835139			WT	0.46986	0.295488	0.103995			WT	0-0.1	0.147879
	0.555184	0.575251			1.64688	1.71102			0.635452	0.575251			1.89409	1.60011			WT	-1.51611	0.175829	-0.987123			WT	-0.113578	-0.0511988	-0.301591			WT	0-0.1	-1.26596
	0.555184	0.575251			1.64714	1.7122			0.638796	0.578595			1.8944	1.60265			WT	-0.354876	0.728838	-0.464074			WT	-1.61732	-0.234739	-0.977567			WT	0-0.1	-0.449245
	0.555184	0.575251			1.65134	1.71378			0.638796	0.578595			1.89471	1.61373			WT	-0.659851	0.728838	-0.638192			WT	0.226923	-0.153165	-0.0845181			WT	0-0.1	0.663254
	0.558528	0.578595			1.65159	1.71479			0.638796	0.578595			1.89771	1.61396			WT	-0.241851	-1.38445	-0.426933			WT	1.01651	-0.336705	0.760547			WT	0-0.1	-1.0291
	0.558528	0.578595			1.65203	1.71591			0.638796	0.578595			1.89847	1.6183			WT	0.860795	0.25483	0.475649			WT	1.08575	-0.336705	0.878798			WT	0-0.1	0.814596
	0.561873	0.58194			1.65349	1.71636			0.64214	0.578595			1.89892	1.61864			WT	-0.214143	0.156078	-0.391243			WT	0.168659	1.31515	-0.0681799			WT	0-0.1	0.46104
	0.561873	0.58194			1.6551	1.71751			0.64214	0.58194			1.9065	1.61904			WT	-0.197955	-0.298179	-0.498228			WT	-0.801858	-0.173559	-0.675679			WT	0-0.1	0.429667
	0.561873	0.58194			1.65757	1.7184			0.64214	0.58194			1.90666	1.61957			WT	-0.0878717	-1.12769	-0.429092			WT	-0.152564	0.397454	-0.359366			WT	0-0.1	0.453584
	0.565217	0.585284			1.66047	1.71973			0.64214	0.58194			1.9067	1.61982			WT	-0.979348	-1.04869	-0.765355			WT	0.293606	0.80532	-0.0326783			WT	0-0.1	0.656082
	0.565217	0.585284			1.66104	1.72128			0.64214	0.58194			1.90769	1.62514			WT	-0.410009	0.215329	-0.514925			WT	-0.451364	0.193521	-0.587231			WT	0-0.1	0.477395
	0.565217	0.585284			1.66158	1.72311			0.64214	0.58194			1.90887	1.6284			WT	0.196201	-0.199427	-0.125853			WT	0.057377	0.152734	-0.204135			WT	0-0.1	0.825539
	0.565217	0.585284			1.66272	1.72449			0.645485	0.58194			1.91423	1.62934			WT	-0.762061	-0.436431	-0.620282			WT	1.21306	-0.173559	1.0876			WT	0-0.1	-1.07374
	0.565217	0.588629			1.66775	1.72459			0.645485	0.58194			1.91932	1.63016			WT	-1.05254	0.0375765	-0.818294			WT	0.0853531	1.13161	-0.203148			WT	0-0.1	2.12231
	0.565217	0.591973			1.66917	1.7287			0.645485	0.58194			1.91943	1.63124			WT	-0.710372	0.373332	-0.579908			WT	0.890615	-0.234739	0.682335			WT	0-0.1	-1.58847
	0.568562	0.591973			1.67243	1.72907			0.645485	0.58194			1.92564	1.63401			WT	-0.800218	0.156078	-0.703076			WT	0.368087	-0.0308055	-0.0500335			WT	0-0.1	-1.2006
	0.568562	0.591973			1.67367	1.72987			0.645485	0.58194			1.92784	1.63744			WT	0.360778	-0.673435	0.0289477			WT	-0.337165	2.02892	-0.484633			WT	0-0.1	-0.0780197
	0.568562	0.591973			1.6797	1.73146			0.648829	0.585284			1.93179	1.63876			WT	-1.04395	-0.00192416	-0.76481			WT	0.00973071	0.784927	-0.261444			WT	0-0.1	-1.0562
	0.568562	0.591973			1.68424	1.73234			0.648829	0.585284			1.93304	1.63992			WT	0.0842513	-0.00192416	-0.21887			WT	-0.502121	1.37633	-0.538622			WT	0-0.1	-0.122872
	0.571906	0.591973			1.6854	1.73297			0.648829	0.585284			1.94013	1.64274			WT	-1.43995	0.195579	-0.88972			WT	0.716809	-0.173559	0.214855			WT	0-0.1	-1.92948
	0.571906	0.591973			1.68694	1.73768			0.648829	0.585284			1.94562	1.64416			WT	1.30019	0.0178262	1.26692			WT	0.475846	0.92768	0.0679698			WT	0-0.1	-0.402411
	0.571906	0.595318			1.68983	1.73788			0.648829	0.585284			1.94609	1.64461			WT	-0.447196	-0.535183	-0.531335			WT	-1.01212	0.275094	-0.773819			WT	0-0.1	-0.675329
	0.575251	0.595318			1.69079	1.73821			0.652174	0.585284			1.94708	1.64503			WT	-0.0399395	0.709087	-0.333455			WT	-0.0845418	-0.0919855	-0.282066			WT	0-0.1	-1.06493
	0.575251	0.595318			1.6958	1.73936			0.652174	0.585284			1.94765	1.64667			WT	-0.608133	0.0573268	-0.59091			WT	0.71676	0.0303744	0.31818			WT	0-0.1	-0.574245
	0.575251	0.595318			1.70134	1.74006			0.652174	0.585284			1.95378	1.64859			WT	-0.171035	0.0968274	-0.419899			WT	0.722666	-0.377492	0.496201			WT	0-0.1	0.243156
	0.575251	0.595318			1.70499	1.74512			0.652174	0.585284			1.9579	1.65174			WT	-0.32136	-1.34495	-0.555462			WT	1.04744	-0.397885	0.636906			WT	0-0.1	0.395555
	0.575251	0.598662			1.70591	1.7458			0.652174	0.588629			1.95832	1.65764			WT	0.246387	0.570835	-0.109865			WT	-0.366252	-0.0511988	-0.478111			WT	0-0.1	1.40355
	0.578595	0.598662			1.71037	1.74666			0.652174	0.588629			1.96297	1.65921			WT	0.885376	-0.278429	0.671227			WT	-1.35044	-0.744571	-0.922476			WT	0-0.1	1.08302
	0.578595	0.602007			1.7109	1.74797			0.655518	0.588629			1.96353	1.66006			WT	0.416161	0.86709	-0.142919			WT	0.916327	0.948074	0.534447			WT	0-0.1	0.910648
	0.578595	0.602007			1.7146	1.74829			0.655518	0.588629			1.96549	1.66152			WT	1.0153	0.570835	0.686593			WT	1.29122	-0.336705	1.08572			WT	0-0.1	0.0558458
	0.578595	0.602007			1.71539	1.74937			0.655518	0.588629			1.96567	1.66436			WT	-1.78218	0.195579	-1.1004			WT	1.92664	-1.33598	3.2784			WT	0-0.1	0.164217
	0.578595	0.602007			1.71579	1.75131			0.658863	0.591973			1.97088	1.66728			WT	0.499605	0.807839	0.20114			WT	0.307146	0.438241	-0.127756			WT	0-0.1	0.125525
	0.578595	0.602007			1.7159	1.75349			0.658863	0.591973			1.97158	1.67256			WT	0.236732	-0.140176	-0.0953458			WT	1.6352	-1.11165	1.80201			WT	0-0.1	-1.03853
	0.58194	0.605351			1.71691	1.75604			0.658863	0.591973			1.97175	1.67535			WT	-0.574245	-0.258678	-0.481053			WT	0.873793	0.111948	0.500107			WT	0-0.1	-0.332152
	0.58194	0.605351			1.71735	1.75823			0.658863	0.591973			1.97294	1.67794			WT	-0.0549781	-0.495682	-0.214546			WT	0.376735	0.315881	0.0391926			WT	0-0.1	-0.788536
	0.58194	0.605351			1.71738	1.76108			0.658863	0.595318			1.98465	1.6812			WT	0.272833	-0.238928	0.0594327			WT	0.706038	0.560601	0.411556			WT	0-0.1	-0.860268
	0.58194	0.605351			1.718	1.76329			0.658863	0.595318			1.9927	1.68233			WT	-0.392971	-0.396931	-0.339499			WT	-0.885953	0.519814	-0.690723			WT	0-0.1	1.14571
	0.585284	0.605351			1.71943	1.76471			0.662207	0.595318			1.99356	1.68705			WT	0.0995309	-0.199427	-0.123268			WT	0.625863	0.173128	0.227751			WT	0-0.1	-0.12478
	0.585284	0.605351			1.72404	1.76545			0.662207	0.595318			1.99565	1.68908			WT	-0.807468	0.353582	-0.648932			WT	-0.117809	0.519814	-0.358569			WT	0-0.1	-0.589224
	0.585284	0.608696			1.72442	1.76833			0.662207	0.595318			1.99566	1.68983			WT	-2.10607	-0.278429	-1.23088			WT	1.59861	-1.43794	1.94033			WT	0-0.1	0.515696
	0.585284	0.608696			1.72671	1.76834			0.662207	0.598662			2.00501	1.69263			WT	-0.550595	0.195579	-0.582769			WT	-1.42971	-1.37676	-0.910527			WT	0-0.1	-1.15318
	0.585284	0.608696			1.72743	1.77504			0.662207	0.598662			2.00591	1.69288			WT	0.355653	-1.70045	0.136454			WT	0.428895	0.275094	0.0522679			WT	0-0.1	-1.14356
	0.585284	0.608696			1.72809	1.77942			0.662207	0.598662			2.00597	1.69331			WT	-1.24375	0.314081	-0.872683			WT	0.865814	0.0711611	0.498274			WT	0-0.1	-0.430651
	0.585284	0.608696			1.72871	1.78137			0.665552	0.598662			2.00625	1.69337			WT	-0.363663	0.0770771	-0.503927			WT	0.813908	0.377061	0.461504			WT	0-0.1	-0.603483
	0.585284	0.608696			1.73346	1.78223			0.665552	0.598662			2.00953	1.6938			WT	-0.229119	0.333831	-0.423793			WT	1.19149	-0.479458	1.13366			WT	0-0.1	-1.19556
	0.588629	0.608696			1.73381	1.78566			0.665552	0.602007			2.00997	1.7005			WT	-0.164082	1.04484	-0.288385			WT	-0.399712	2.15128	-0.48586			WT	0-0.1	-0.693722
	0.588629	0.608696			1.73567	1.78713			0.665552	0.602007			2.01003	1.70352			WT	0.624956	0.0968274	0.310687			WT	0.847582	0.0507677	0.453855			WT	0-0.1	1.52703
	0.588629	0.608696			1.73659	1.78844			0.665552	0.602007			2.01033	1.70434			WT	1.25782	-0.870938	1.09928			WT	-0.072174	1.19279	-0.314041			WT	0-0.1	0.667033
	0.588629	0.608696			1.73688	1.78904			0.668896	0.602007			2.01055	1.70518			WT	-0.65818	0.0375765	-0.573054			WT	0.415395	0.662567	0.0043659			WT	0-0.1	0.0554789
	0.588629	0.608696			1.73717	1.78952			0.668896	0.602007			2.0125	1.7064			WT	-0.082738	0.0375765	-0.344544			WT	0.193837	-0.234739	-0.0676676			WT	0-0.1	-0.375812
	0.588629	0.608696			1.73829	1.78958			0.668896	0.605351			2.01515	1.7093			WT	-1.44778	-2.13496	-0.845893			WT	0.660735	-0.0715921	0.0950715			WT	0-0.1	-0.00808014
	0.588629	0.61204			1.74081	1.78995			0.668896	0.605351			2.02605	1.71161			WT	-0.127628	0.412833	-0.346654			WT	0.856828	-0.357099	0.56619			WT	0-0.1	1.12833
	0.591973	0.61204			1.7429	1.79008			0.668896	0.605351			2.0323	1.71347			WT	-1.41961	0.0375765	-0.938363			WT	1.19666	-0.703785	1.09787			WT	0-0.1	-0.577893
	0.591973	0.61204			1.74598	1.79134			0.668896	0.605351			2.03674	1.71804			WT	-0.0756114	0.156078	-0.27589			WT	0.978898	0.0303744	0.634515			WT	0-0.1	-1.1723
	0.591973	0.61204			1.74659	1.79209			0.668896	0.605351			2.04464	1.72184			WT	-3.00218	-1.89796	-1.43454			WT	0.218555	0.132341	-0.0650499			WT	0-0.1	-0.135067
	0.595318	0.61204			1.74802	1.7935			0.668896	0.605351			2.04517	1.7234			WT	0.238069	1.14359	0.00765051			WT	0.502866	0.295488	0.074849			WT	0-0.1	-0.45528
	0.595318	0.615385			1.7483	1.79571			0.672241	0.605351			2.04532	1.72457			WT	-0.12478	0.531335	-0.317733			WT	0.539919	0.438241	0.183108			WT	0-0.1	-0.21779
	0.595318	0.615385			1.74854	1.79814			0.672241	0.605351			2.04579	1.7259			WT	-1.57254	-1.77945	-0.97125			WT	-0.990664	2.59993	-0.755282			WT	0-0.1	-0.156726
	0.595318	0.615385			1.749	1.79886			0.672241	0.608696			2.05175	1.72717			WT	-0.44051	0.314081	-0.477811			WT	0.194636	1.41712	-0.100218			WT	0-0.1	0.164151
	0.595318	0.615385			1.75087	1.79901			0.672241	0.608696			2.05295	1.72875			WT	0.938217	0.748588	0.66087			WT	-1.34417	-1.07086	-0.894184			WT	0-0.1	-0.220333
	0.595318	0.615385			1.75407	1.80121			0.672241	0.608696			2.05362	1.73056			WT	-0.573825	0.649836	-0.69266			WT	0.0543176	0.417847	-0.271939			WT	0-0.1	-2.2488
	0.595318	0.618729			1.75566	1.80122			0.675585	0.608696			2.05707	1.73196			WT	-0.461334	0.0968274	-0.518129			WT	0.342099	-0.0104122	-0.0191296			WT	0-0.1	-0.437237
	0.595318	0.618729			1.75621	1.80172			0.675585	0.608696			2.06124	1.73232			WT	0.536163	0.23508	0.231774			WT	-0.159278	0.336274	-0.311295			WT	0-0.1	1.33718
	0.595318	0.618729			1.75684	1.80379			0.675585	0.608696			2.06248	1.73232			WT	-0.326079	0.0178262	-0.338141			WT	0.199505	0.601387	-0.0989757			WT	0-0.1	1.26069
	0.598662	0.618729			1.75767	1.80588			0.675585	0.608696			2.06285	1.73287			WT	0.146739	-0.317929	-0.153838			WT	0.332153	0.580994	-0.00180043			WT	0-0.1	1.08107
	0.598662	0.618729			1.76051	1.80589			0.675585	0.608696			2.06353	1.73334			WT	-0.893963	-0.317929	-0.655397			WT	0.201536	0.499421	-0.130807			WT	0-0.1	-1.41961
	0.602007	0.618729			1.76152	1.80873			0.675585	0.608696			2.06885	1.73339			WT	-1.60457	0.807839	-0.973889			WT	0.767147	0.275094	0.384427			WT	0-0.1	-0.891575
	0.602007	0.618729			1.76641	1.81045			0.675585	0.608696			2.07227	1.73506			WT	0.816068	0.590585	0.502426			WT	0.200064	0.601387	-0.158063			WT	0-0.1	0.700097
	0.602007	0.622074			1.768	1.81225			0.675585	0.61204			2.07457	1.73794			WT	-0.451912	-0.594434	-0.544924			WT	1.86527	-1.5807	2.79838			WT	0-0.1	-0.0756114
	0.602007	0.622074			1.76875	1.8125			0.675585	0.61204			2.08103	1.73846			WT	-0.150174	-0.732686	-0.43513			WT	0.762012	0.92768	0.440179			WT	0-0.1	-0.747822
	0.602007	0.622074			1.76893	1.81251			0.67893	0.61204			2.08133	1.74227			WT	-0.712244	1.16334	-0.65671			WT	0.550579	0.438241	0.177138			WT	0-0.1	0.608033
	0.602007	0.622074			1.77224	1.81346			0.67893	0.61204			2.08347	1.74384			WT	0.930707	-0.00192416	0.625493			WT	0.346178	0.499421	-0.0106542			WT	0-0.1	0.0868028
	0.602007	0.622074			1.77625	1.8143			0.67893	0.61204			2.08593	1.7445			WT	-0.682687	-0.179677	-0.64114			WT	0.67595	0.315881	0.382709			WT	0-0.1	-0.682687
	0.602007	0.625418			1.77909	1.81523			0.67893	0.61204			2.08711	1.74627			WT	-1.33717	-1.42395	-0.850149			WT	0.159841	0.723747	-0.135771			WT	0-0.1	0.283061
	0.605351	0.625418			1.78382	1.81641			0.67893	0.61204			2.09146	1.7465			WT	-1.25073	-0.140176	-0.831878			WT	0.735683	0.193521	0.394171			WT	0-0.1	-0.96181
	0.605351	0.625418			1.78419	1.8205			0.682274	0.615385			2.10322	1.74832			WT	0.946094	0.630086	0.579951			WT	1.05457	-0.418278	0.895462			WT	0-0.1	1.68335
	0.605351	0.625418			1.78654	1.82128			0.682274	0.615385			2.108	1.75078			WT	-0.634928	0.590585	-0.654464			WT	-0.238985	0.662567	-0.431878			WT	0-0.1	-0.230281
	0.605351	0.625418			1.78788	1.82257			0.682274	0.615385			2.11851	1.75358			WT	0.262625	-0.416681	-0.0778538			WT	0.791394	0.825714	0.475336			WT	0-0.1	-1.45088
	0.605351	0.625418			1.78996	1.82372			0.682274	0.615385			2.12664	1.7555			WT	-1.72538	-0.495682	-0.982546			WT	0.223246	0.703354	-0.0783783			WT	0-0.1	-0.224934
	0.605351	0.625418			1.79175	1.82502			0.682274	0.615385			2.12919	1.75581			WT	-0.45528	0.807839	-0.539251			WT	0.92734	0.111948	0.553133			WT	0-0.1	-0.764158
	0.605351	0.625418			1.79215	1.82888			0.682274	0.615385			2.13379	1.75756			WT	-0.767684	0.511584	-0.623379			WT	0.172825	-0.0511988	-0.115223			WT	0-0.1	0.803848
	0.608696	0.625418			1.79649	1.82916			0.682274	0.618729			2.14926	1.76176			WT	-0.109244	0.0178262	-0.38708			WT	-0.699441	0.458634	-0.642086			WT	0-0.1	-0.281577
	0.608696	0.625418			1.79999	1.83246			0.682274	0.618729			2.15298	1.76484			WT	1.10976	0.353582	0.830079			WT	0.603739	0.193521	0.133414			WT	0-0.1	1.16303
	0.608696	0.628763			1.80037	1.83641			0.685619	0.618729			2.15829	1.76517			WT	0.0519273	0.175829	-0.134452			WT	0.551382	0.601387	0.115474			WT	0-0.1	-0.0217486
	0.608696	0.628763			1.80087	1.83826			0.685619	0.618729			2.16958	1.7666			WT	0.423518	0.353582	0.070487			WT	1.00939	-0.275525	0.696367			WT	0-0.1	0.822832
	0.608696	0.628763			1.8012	1.83904			0.685619	0.618729			2.17209	1.76798			WT	-0.432214	0.156078	-0.547661			WT	1.66295	-0.540638	2.15774			WT	0-0.1	-1.3393
	0.608696	0.628763			1.80281	1.84186			0.685619	0.618729			2.17699	1.76846			WT	0.0261125	0.25483	-0.23264			WT	1.89564	-1.53991	3.20626			WT	0-0.1	-0.552859
	0.608696	0.628763			1.80301	1.84489			0.685619	0.618729			2.17976	1.76897			WT	-0.471854	0.393082	-0.449383			WT	-1.65416	-0.479458	-1.0156			WT	0-0.1	1.11421
	0.608696	0.628763			1.80362	1.84671			0.685619	0.618729			2.18032	1.76946			WT	-1.15771	0.136328	-0.903844			WT	1.52932	-0.499852	2.01578			WT	0-0.1	-0.394154
	0.608696	0.632107			1.8043	1.8471			0.685619	0.618729			2.18471	1.76948			WT	1.32071	0.432583	1.13262			WT	0.619447	0.580994	0.28155			WT	0-0.1	0.0298246
	0.61204	0.632107			1.80452	1.84779			0.685619	0.618729			2.1908	1.76974			WT	-0.937864	0.27458	-0.799915			WT	-0.598031	0.234308	-0.639408			WT	0-0.1	0.919182
	0.61204	0.632107			1.80793	1.84867			0.685619	0.622074			2.19114	1.77029			WT	0.0673992	1.00534	-0.128047			WT	1.75662	-1.09126	2.14734			WT	0-0.1	-0.553521
	0.61204	0.632107			1.81248	1.8508			0.685619	0.622074			2.19249	1.77121			WT	0.703648	0.195579	0.316518			WT	0.354051	0.254701	-0.0153221			WT	0-0.1	1.18052
	0.61204	0.632107			1.81792	1.85117			0.688963	0.622074			2.20802	1.77416			WT	-0.338471	-1.50295	-0.525228			WT	-1.63285	-0.866931	-0.99664			WT	0-0.1	0.171283
	0.615385	0.632107			1.81798	1.85287			0.688963	0.622074			2.20995	1.77483			WT	-1.64452	-0.35743	-1.00592			WT	-0.146542	0.499421	-0.364547			WT	0-0.1	0.205916
	0.615385	0.632107			1.81852	1.85706			0.688963	0.622074			2.2122	1.77517			WT	-0.156726	-0.120426	-0.382672			WT	0.400852	0.846107	-0.0201156			WT	0-0.1	-0.0557995
	0.615385	0.632107			1.82165	1.86065			0.688963	0.622074			2.21355	1.77526			WT	0.646397	0.965842	0.230806			WT	-1.59952	-0.0919855	-1.01903			WT	0-0.1	-0.37286
	0.615385	0.632107			1.82664	1.86089			0.688963	0.622074			2.21569	1.77574			WT	-0.920309	-1.5622	-0.737848			WT	-2.35962	-1.37676	-1.25863			WT	0-0.1	0.639963
	0.615385	0.635452			1.82818	1.86121			0.688963	0.622074			2.21893	1.77719			WT	1.26069	0.412833	1.04279			WT	1.69408	-0.846538	2.57935			WT	0-0.1	0.381849
	0.615385	0.635452			1.83014	1.86141			0.688963	0.622074			2.22116	1.77728			WT	-1.78988	-1.18694	-1.1112			WT	0.500616	-0.662998	0.186083			WT	0-0.1	-0.678944
	0.615385	0.635452			1.8303	1.86283			0.692308	0.622074			2.22671	1.77742			WT	-0.756872	0.728838	-0.622013			WT	0.204482	1.72302	-0.0992631			WT	0-0.1	-0.176816
	0.615385	0.635452			1.8305	1.86382			0.692308	0.625418			2.23388	1.77856			WT	-1.35645	-0.554933	-0.839783			WT	2.04839	-1.8866	3.94437			WT	0-0.1	0.949732
	0.615385	0.635452			1.83289	1.86417			0.692308	0.625418			2.23425	1.78229			WT	-0.664159	0.649836	-0.677906			WT	1.64893	-1.05047	2.0652			WT	0-0.1	0.437104
	0.615385	0.635452			1.83467	1.86458			0.692308	0.625418			2.23573	1.78451			WT	0.562917	0.0770771	0.249277			WT	1.96541	-1.82542	3.25339			WT	0-0.1	0.942907
	0.615385	0.635452			1.83539	1.86594			0.692308	0.625418			2.23611	1.78474			WT	-0.124004	0.709087	-0.281664			WT	-0.520876	0.111948	-0.606858			WT	0-0.1	1.80283
	0.618729	0.638796			1.83737	1.8676			0.692308	0.625418			2.23821	1.78759			WT	-0.462539	5.13316	-0.55331			WT	-0.452416	-0.642605	-0.627102			WT	0-0.1	-0.218371
	0.618729	0.638796			1.83761	1.86797			0.695652	0.625418			2.24398	1.78767			WT	0.982772	0.0968274	0.658733			WT	-1.01534	-0.0715921	-0.868049			WT	0-0.1	0.205888
	0.618729	0.638796			1.84034	1.8708			0.695652	0.625418			2.24456	1.78775			WT	0.303286	1.24235	-0.0184417			WT	-1.81595	-0.887325	-1.005			WT	0-0.1	-0.869361
	0.618729	0.638796			1.84195	1.87119			0.695652	0.628763			2.24519	1.78981			WT	0.204503	0.294331	-0.0636451			WT	-0.548222	0.540207	-0.589406			WT	0-0.1	1.30019
	0.618729	0.638796			1.84512	1.87377			0.695652	0.628763			2.25056	1.79089			WT	-0.322879	1.2226	-0.453793			WT	-2.01179	-1.39716	-1.09292			WT	0-0.1	-1.37696
	0.622074	0.638796			1.85171	1.8747			0.695652	0.628763			2.25491	1.79424			WT	0.0988906	0.0375765	-0.146571			WT	1.77929	-1.2544	2.46176			WT	0-0.1	-0.234123
	0.622074	0.638796			1.85376	1.87661			0.695652	0.628763			2.26253	1.79468			WT	-0.0811274	1.24235	-0.2299			WT	-0.618068	0.438241	-0.630395			WT	0-0.1	0.506855
	0.622074	0.64214			1.85501	1.87733			0.695652	0.628763			2.26608	1.79509			WT	0.922545	-0.0414248	0.557963			WT	-0.393272	-0.214345	-0.554744			WT	0-0.1	0.561275
	0.622074	0.64214			1.86089	1.87825			0.698997	0.628763			2.2682	1.79535			WT	0.608033	-0.37718	0.205722			WT	-0.489307	1.55987	-0.572934			WT	0-0.1	-0.793725
	0.622074	0.64214			1.86574	1.87836			0.698997	0.632107			2.27577	1.79633			WT	-0.553998	0.985592	-0.536403			WT	1.04802	-0.132772	0.791238			WT	0-0.1	0.663188
	0.622074	0.64214			1.86609	1.87963			0.698997	0.632107			2.27729	1.79681			WT	-1.2193	-0.258678	-0.862853			WT	0.344725	0.275094	-0.00558453			WT	0-0.1	0.333485
	0.622074	0.64214			1.86798	1.88056			0.698997	0.632107			2.28166	1.79693			WT	-0.338397	-0.199427	-0.522042			WT	0.830737	1.27437	0.425353			WT	0-0.1	-1.33143
	0.622074	0.64214			1.87058	1.88078			0.698997	0.632107			2.28897	1.79762			WT	-0.040656	1.51885	-0.292527			WT	-1.06386	-1.05047	-0.755057			WT	0-0.1	-0.6364
	0.622074	0.64214			1.87168	1.88142			0.698997	0.632107			2.29151	1.79993			WT	0.232787	0.84734	0.0272968			WT	0.34828	0.0711611	-0.0161034			WT	0-0.1	0.269023
	0.622074	0.64214			1.87368	1.88602			0.698997	0.635452			2.29225	1.8031			WT	0.280995	0.807839	-0.0773497			WT	-0.907638	-0.153165	-0.761797			WT	0-0.1	0.358274
	0.625418	0.645485			1.87428	1.8887			0.698997	0.635452			2.29747	1.80417			WT	0.0810274	0.709087	-0.122726			WT	-1.39157	-0.153165	-0.937031			WT	0-0.1	1.28043
	0.625418	0.645485			1.87622	1.88985			0.702341	0.635452			2.30053	1.8056			WT	0.898621	-0.298179	0.523891			WT	-0.699063	-0.193952	-0.627717			WT	0-0.1	-0.529934
	0.625418	0.645485			1.87847	1.89304			0.702341	0.635452			2.30083	1.80578			WT	-0.437237	0.0375765	-0.447259			WT	-0.507251	0.458634	-0.543914			WT	0-0.1	-0.392971
	0.625418	0.645485			1.87994	1.89436			0.702341	0.635452			2.30227	1.80593			WT	0.655269	-0.554933	0.116499			WT	-1.8088	-0.581425	-1.04376			WT	0-0.1	-1.68773
	0.625418	0.645485			1.88357	1.89461			0.702341	0.635452			2.30605	1.80794			WT	-0.903581	-0.94994	-0.70653			WT	-1.28708	-2.90626	-0.804322			WT	0-0.1	-0.150619
	0.625418	0.645485			1.88395	1.89678			0.702341	0.635452			2.31286	1.80969			WT	-0.360161	0.0573268	-0.439267			WT	-1.30479	0.0507677	-0.847222			WT	0-0.1	-0.0811274
	0.625418	0.645485			1.8858	1.90007			0.702341	0.635452			2.31444	1.81278			WT	0.131108	0.472084	-0.071281			WT	1.19966	-1.15244	0.792023			WT	0-0.1	0.535522
	0.628763	0.645485			1.88586	1.90011			0.705686	0.635452			2.31482	1.82078			WT	1.2629	-0.317929	1.2257			WT	-1.07606	-0.275525	-0.760224			WT	0-0.1	-1.17308
	0.628763	0.648829			1.88807	1.90098			0.705686	0.635452			2.31551	1.82295			WT	0.546631	-0.00192416	0.258123			WT	1.15936	-0.153165	0.922041			WT	0-0.1	0.499605
	0.628763	0.648829			1.89261	1.90148			0.70903	0.635452			2.31703	1.82372			WT	0.213783	0.630086	-0.0340155			WT	0.291186	0.580994	-0.0166159			WT	0-0.1	0.397282
	0.628763	0.648829			1.8927	1.90391			0.70903	0.635452			2.32027	1.83012			WT	0.793131	0.412833	0.577878			WT	0.295253	-0.193952	-0.126183			WT	0-0.1	-0.0320583
	0.628763	0.648829			1.89271	1.90696			0.70903	0.638796			2.32218	1.83105			WT	0.473492	0.748588	0.0754916			WT	-0.154554	0.80532	-0.338448			WT	0-0.1	-0.634928
	0.628763	0.648829			1.89371	1.90721			0.70903	0.638796			2.32415	1.83108			WT	0.364173	0.23508	0.078897			WT	-2.60529	-2.53918	-1.30056			WT	0-0.1	0.860795
	0.628763	0.648829			1.8989	1.90849			0.70903	0.638796			2.32431	1.83124			WT	-0.659839	0.0573268	-0.557701			WT	1.01381	-0.683392	0.644695			WT	0-0.1	-0.826718
	0.632107	0.648829			1.89932	1.91051			0.70903	0.638796			2.33001	1.83177			WT	0.639963	0.788089	0.339275			WT	-2.22182	-1.49912	-1.12572			WT	0-0.1	-0.471854
	0.632107	0.648829			1.90024	1.91117			0.712375	0.638796			2.33178	1.83329			WT	0.613295	0.23508	0.311277			WT	-0.19895	-0.459065	-0.406675			WT	0-0.1	-1.06097
	0.632107	0.648829			1.90183	1.91159			0.712375	0.638796			2.33865	1.83375			WT	-0.244447	-2.15471	-0.372603			WT	-0.546353	-0.112379	-0.538504			WT	0-0.1	0.0322621
	0.632107	0.648829			1.90185	1.91373			0.712375	0.638796			2.34096	1.83529			WT	0.211646	0.0770771	-0.158622			WT	-0.410768	0.499421	-0.474607			WT	0-0.1	-0.282456
	0.632107	0.648829			1.90359	1.9141			0.715719	0.638796			2.34246	1.83573			WT	0.453584	-0.98944	0.100128			WT	-0.0825704	0.580994	-0.375851			WT	0-0.1	-0.307545
	0.632107	0.652174			1.9048	1.91924			0.715719	0.638796			2.34764	1.83679			WT	-0.529934	0.373332	-0.567845			WT	1.445	-2.478	0.751744			WT	0-0.1	0.602313
	0.632107	0.652174			1.90536	1.92151			0.715719	0.638796			2.35371	1.83807			WT	-2.65669	-1.12769	-1.30766			WT	0.0186376	2.68151	-0.210275			WT	0-0.1	-1.06299
	0.635452	0.652174			1.91168	1.92313			0.715719	0.64214			2.36056	1.83817			WT	-1.62363	-0.98944	-1.03463			WT	0.553995	-0.418278	0.120731			WT	0-0.1	0.197473
	0.635452	0.652174			1.91476	1.92319			0.715719	0.64214			2.36145	1.83827			WT	-0.62801	0.0770771	-0.581384			WT	-0.697348	-0.683392	-0.601771			WT	0-0.1	0.379897
	0.635452	0.652174			1.91678	1.92395			0.719064	0.64214			2.36502	1.83855			WT	-0.111699	-0.100676	-0.293913			WT	-0.504102	2.11049	-0.522774			WT	0-0.1	-0.354876
	0.635452	0.652174			1.91925	1.92754			0.719064	0.64214			2.37684	1.84015			WT	-1.47644	-0.219178	-1.04766			WT	-1.15064	3.10976	-0.819753			WT	0-0.1	-2.20804
	0.635452	0.652174			1.9213	1.93438			0.719064	0.64214			2.38101	1.84053			WT	1.27602	1.32135	1.11757			WT	0.875797	-0.0919855	0.560833			WT	0-0.1	0.246387
	0.635452	0.652174			1.92301	1.93745			0.719064	0.64214			2.38195	1.8419			WT	1.2942	0.175829	1.27634			WT	-2.31093	-1.47873	-1.17714			WT	0-0.1	1.32071
	0.635452	0.652174			1.92863	1.93832			0.719064	0.64214			2.38216	1.84428			WT	0.515696	0.946091	0.134516			WT	0.368153	1.31515	0.0136756			WT	0-0.1	-0.632372
	0.635452	0.652174			1.93248	1.94024			0.719064	0.64214			2.3913	1.84621			WT	-2.02384	-1.81895	-1.15271			WT	-1.16933	0.0711611	-0.803762			WT	0-0.1	0.883529
	0.635452	0.652174			1.93405	1.94122			0.719064	0.645485			2.39278	1.84641			WT	0.700477	0.25483	0.409752			WT	0.580347	-0.866931	0.0615683			WT	0-0.1	1.03649
	0.635452	0.652174			1.93509	1.94176			0.719064	0.645485			2.39463	1.84864			WT	0.940644	-0.258678	0.664274			WT	-0.368044	-0.0308055	-0.516619			WT	0-0.1	0.77502
	0.635452	0.652174			1.93579	1.94186			0.719064	0.645485			2.39799	1.84869			WT	0.806496	0.314081	0.41877			WT	-1.10864	-0.724178	-0.888724			WT	0-0.1	-0.436732
	0.638796	0.652174			1.93896	1.942			0.719064	0.645485			2.4051	1.84913			WT	-0.164111	-1.08819	-0.370589			WT	-0.342461	1.33555	-0.478559			WT	0-0.1	1.75632
	0.638796	0.652174			1.94013	1.94256			0.719064	0.645485			2.41159	1.85144			WT	0.188812	0.215329	-0.0978247			WT	-2.26829	-1.5603	-1.21208			WT	0-0.1	-1.11615
	0.638796	0.652174			1.9412	1.94259			0.719064	0.645485			2.4143	1.85154			WT	0.624567	0.294331	0.286868			WT	-0.0242195	-0.0715921	-0.236667			WT	0-0.1	1.31952
	0.638796	0.655518			1.9417	1.94348			0.722408	0.645485			2.41545	1.85728			WT	-0.421837	0.136328	-0.496047			WT	-1.7405	-1.84581	-1.06101			WT	0-0.1	-0.154875
	0.638796	0.655518			1.94422	1.94353			0.722408	0.645485			2.41843	1.85744			WT	-0.293741	-0.811687	-0.453363			WT	-0.55231	0.336274	-0.597419			WT	0-0.1	-0.426422
	0.638796	0.655518			1.94717	1.94846			0.722408	0.645485			2.42292	1.85831			WT	-1.67186	0.0573268	-1.01583			WT	-0.610739	-0.377492	-0.606925			WT	0-0.1	-0.937864
	0.638796	0.655518			1.95089	1.9489			0.722408	0.645485			2.42845	1.86168			WT	-0.573449	0.630086	-0.504005			WT	0.358286	0.397454	-0.103027			WT	0-0.1	-0.639908
	0.638796	0.658863			1.95139	1.94917			0.722408	0.645485			2.43044	1.86257			WT	1.15947	0.491834	0.892862			WT	0.0334122	0.336274	-0.269195			WT	0-0.1	-0.634225
	0.64214	0.658863			1.956	1.94928			0.722408	0.645485			2.44717	1.86342			WT	0.116585	-0.475932	-0.00635186			WT	-2.05845	-0.397885	-1.11795			WT	0-0.1	0.344363
	0.64214	0.658863			1.95847	1.95125			0.722408	0.645485			2.45749	1.86418			WT	-0.881128	0.531335	-0.678732			WT	1.19358	-0.968898	1.13835			WT	0-0.1	-0.214298
	0.64214	0.658863			1.95923	1.95906			0.725753	0.648829			2.46037	1.86461			WT	0.164151	0.649836	-0.0079369			WT	-1.61139	2.13089	-0.997914			WT	0-0.1	0.204758
	0.64214	0.658863			1.96126	1.96039			0.725753	0.648829			2.46503	1.86521			WT	2.55758	-1.6017	5.63845			WT	-2.29678	-1.03008	-1.20193			WT	0-0.1	-1.42949
	0.64214	0.658863			1.96255	1.96234			0.725753	0.648829			2.4652	1.87015			WT	-0.103957	0.175829	-0.312411			WT	-0.71414	0.458634	-0.669949			WT	0-0.1	-0.21328
	0.645485	0.658863			1.96317	1.96385			0.725753	0.648829			2.4656	1.87134			WT	-0.424568	2.80262	-0.466802			WT	0.412753	-0.214345	-0.036767			WT	0-0.1	-0.451074
	0.645485	0.658863			1.96775	1.96471			0.725753	0.648829			2.46918	1.87162			WT	0.181468	0.23508	-0.117384			WT	-0.199901	-0.0715921	-0.51169			WT	0-0.1	-0.413774
	0.645485	0.658863			1.97052	1.96569			0.725753	0.648829			2.47054	1.87306			WT	0.919182	-0.0611751	0.570313			WT	-0.554934	-0.173559	-0.589851			WT	0-0.1	-1.05424
	0.645485	0.658863			1.97255	1.97111			0.725753	0.648829			2.47235	1.87309			WT	-0.1557	0.412833	-0.353244			WT	-2.41941	-0.989291	-1.1816			WT	0-0.1	1.91934
	0.645485	0.658863			1.97276	1.97376			0.729097	0.648829			2.4744	1.87485			WT	-1.3393	0.393082	-0.871966			WT	0.108241	-0.0919855	-0.209085			WT	0-0.1	-1.72538
	0.645485	0.658863			1.97416	1.97597			0.729097	0.648829			2.47516	1.87519			WT	1.75632	0.27458	2.1517			WT	0.164254	0.662567	-0.186257			WT	0-0.1	-0.0850626
	0.645485	0.658863			1.97682	1.97705			0.729097	0.648829			2.47831	1.8764			WT	-0.340659	1.00534	-0.385879			WT	-0.84092	-0.112379	-0.740951			WT	0-0.1	-0.082738
	0.645485	0.662207			1.97955	1.9779			0.729097	0.648829			2.47987	1.87684			WT	-0.647613	0.926341	-0.559526			WT	-2.62391	-0.805751	-1.24793			WT	0-0.1	0.650827
	0.645485	0.662207			1.98089	1.98003			0.729097	0.648829			2.48137	1.87878			WT	1.63891	-2.43121	1.29087			WT	-0.427713	1.05004	-0.589613			WT	0-0.1	0.0503915
	0.645485	0.662207			1.98206	1.98013			0.732441	0.652174			2.49211	1.88012			WT	0.449644	1.3016	0.106157			WT	0.2532	0.68296	-0.0617981			WT	0-0.1	-0.937671
	0.648829	0.662207			1.98287	1.98023			0.732441	0.652174			2.50704	1.88088			WT	-0.0411997	1.06459	-0.199948			WT	-1.36988	-0.989291	-0.939363			WT	0-0.1	0.950024
	0.648829	0.662207			1.9857	1.98176			0.732441	0.652174			2.51909	1.88113			WT	1.89668	-0.851188	2.46911			WT	-0.550261	-0.357099	-0.547343			WT	0-0.1	-0.999815
	0.648829	0.662207			1.98613	1.98237			0.732441	0.652174			2.53164	1.88198			WT	2.12231	-2.13496	3.07303			WT	1.39864	-0.336705	1.5465			WT	0-0.1	0.312735
	0.648829	0.662207			1.98774	1.98239			0.732441	0.652174			2.54287	1.8825			WT	0.371244	-0.574683	-0.0154864			WT	-0.839693	-1.11165	-0.739444			WT	0-0.1	-1.78218
	0.648829	0.662207			1.98916	1.98286			0.732441	0.652174			2.54989	1.88392			WT	0.743033	0.175829	0.429084			WT	0.580606	1.02965	0.207775			WT	0-0.1	-0.807468
	0.648829	0.662207			1.99022	1.98336			0.732441	0.652174			2.5553	1.88519			WT	1.20069	-0.633934	0.815499			WT	-1.62567	-1.33598	-0.974644			WT	0-0.1	-0.44051
	0.648829	0.662207			2.00095	1.98436			0.735786	0.652174			2.55719	1.88603			WT	-0.0535413	0.195579	-0.215159			WT	0.139791	0.886894	-0.207738			WT	0-0.1	-0.451912
	0.648829	0.665552			2.00278	1.98459			0.735786	0.655518			2.56782	1.8883			WT	1.12833	-0.554933	0.819769			WT	-1.02096	-0.581425	-0.78741			WT	0-0.1	0.473492
	0.648829	0.665552			2.00711	1.9846			0.735786	0.655518			2.57959	1.89492			WT	0.745585	0.965842	0.415815			WT	-0.322506	0.234308	-0.45973			WT	0-0.1	-0.0430808
	0.652174	0.665552			2.00719	1.99338			0.735786	0.655518			2.58376	1.89636			WT	0.0495008	-0.219178	-0.153554			WT	0.14003	0.68296	-0.213904			WT	0-0.1	0.129877
	0.652174	0.668896			2.00791	1.99418			0.73913	0.655518			2.58387	1.89729			WT	0.606673	0.570835	0.204503			WT	-0.479414	-0.193952	-0.559318			WT	0-0.1	-1.29704
	0.652174	0.668896			2.01446	1.99787			0.73913	0.655518			2.58866	1.8985			WT	-0.0805091	-0.00192416	-0.295041			WT	-0.747997	-0.153165	-0.774851			WT	0-0.1	-2.35938
	0.652174	0.668896			2.01634	1.99789			0.73913	0.655518			2.59038	1.90052			WT	-1.06299	-0.495682	-0.736813			WT	0.111459	0.315881	-0.211173			WT	0-0.1	0.785925
	0.652174	0.668896			2.02348	1.99844			0.73913	0.655518			2.5913	1.90155			WT	1.28043	0.0968274	1.01604			WT	-0.0839392	0.00998112	-0.318523			WT	0-0.1	-0.0411997
	0.652174	0.668896			2.02447	1.99918			0.73913	0.655518			2.59594	1.90168			WT	-0.750739	-0.416681	-0.657388			WT	-1.73214	-1.62148	-1.02291			WT	0-0.1	-2.03714
	0.655518	0.668896			2.02502	2.00032			0.73913	0.655518			2.59833	1.90282			WT	0.621282	-0.140176	0.39819			WT	0.295125	1.64145	0.000485385			WT	0-0.1	-0.108812
	0.655518	0.668896			2.02831	2.00086			0.73913	0.658863			2.60002	1.90297			WT	-0.666616	0.827589	-0.702091			WT	0.0130097	-0.0308055	-0.207235			WT	0-0.1	1.29098
	0.655518	0.668896			2.02971	2.005			0.742475	0.658863			2.60081	1.90683			WT	0.498489	0.491834	0.204228			WT	-1.11821	-0.397885	-0.831924			WT	0-0.1	1.06827
	0.655518	0.668896			2.03067	2.00728			0.742475	0.658863			2.61261	1.90693			WT	0.433231	0.23508	0.118719			WT	0.505732	3.96628	0.0997408			WT	0-0.1	0.216352
	0.655518	0.668896			2.03173	2.00748			0.742475	0.658863			2.61499	1.9075			WT	-0.652479	0.709087	-0.61696			WT	-0.164054	-0.193952	-0.347159			WT	0-0.1	0.464347
	0.655518	0.672241			2.03288	2.01498			0.745819	0.658863			2.62	1.90757			WT	1.50911	-0.298179	1.20301			WT	1.21769	0.0915544	1.03195			WT	0-0.1	-0.881128
	0.655518	0.672241			2.03343	2.01607			0.745819	0.658863			2.62737	1.90822			WT	-1.17308	0.215329	-0.86971			WT	-0.607068	1.1724	-0.576358			WT	0-0.1	-0.322879
	0.655518	0.672241			2.04243	2.01826			0.745819	0.658863			2.63352	1.91042			WT	-0.195342	0.630086	-0.344853			WT	-2.20521	0.0915544	-1.16536			WT	0-0.1	1.47064
	0.655518	0.672241			2.045	2.01945			0.745819	0.658863			2.63779	1.91148			WT	0.765165	0.412833	0.460796			WT	0.310933	-0.275525	-0.0222644			WT	0-0.1	-0.496504
	0.658863	0.672241			2.04507	2.02052			0.745819	0.658863			2.63924	1.91294			WT	-0.636042	0.215329	-0.594248			WT	-0.730676	-0.316312	-0.660739			WT	0-0.1	-0.712244
	0.658863	0.672241			2.04511	2.02436			0.745819	0.658863			2.63968	1.91603			WT	-0.375812	0.452333	-0.443205			WT	1.12177	-1.11165	0.839445			WT	0-0.1	-0.920934
	0.658863	0.672241			2.04657	2.02685			0.745819	0.658863			2.64594	1.91682			WT	-0.123639	-0.00192416	-0.275325			WT	-0.906425	0.98886	-0.73632			WT	0-0.1	0.166202
	0.658863	0.672241			2.04745	2.0271			0.745819	0.658863			2.64861	1.92099			WT	0.586856	0.630086	0.262475			WT	-0.148312	-0.336705	-0.441931			WT	0-0.1	-0.979348
	0.658863	0.675585			2.04846	2.03275			0.749164	0.658863			2.64944	1.92239			WT	0.204307	0.768338	-0.159404			WT	0.122981	-0.214345	-0.0930944			WT	0-0.1	0.416161
	0.658863	0.675585			2.05476	2.03651			0.749164	0.662207			2.65829	1.92333			WT	-0.995189	-2.94472	-0.696539			WT	0.808687	0.173128	0.472159			WT	0-0.1	-0.682663
	0.658863	0.675585			2.0549	2.04028			0.749164	0.662207			2.66165	1.9238			WT	-0.612418	-0.33768	-0.610577			WT	1.33775	-1.39716	1.31553			WT	0-0.1	-0.338397
	0.662207	0.675585			2.05502	2.04283			0.749164	0.662207			2.66301	1.92531			WT	-0.665816	-0.278429	-0.665668			WT	-2.76644	-2.21289	-1.26841			WT	0-0.1	0.816068
	0.662207	0.675585			2.05742	2.04465			0.749164	0.662207			2.66645	1.92559			WT	0.804682	0.0968274	0.397127			WT	-0.085658	0.92768	-0.312746			WT	0-0.1	-0.659839
	0.662207	0.675585			2.05783	2.04733			0.749164	0.662207			2.66804	1.93205			WT	-1.0191	-0.416681	-0.789979			WT	-0.246507	1.02965	-0.464989			WT	0-0.1	0.75314
	0.662207	0.675585			2.05844	2.0487			0.752508	0.662207			2.66971	1.93215			WT	0.909678	0.669587	0.517075			WT	0.0305754	0.295488	-0.196081			WT	0-0.1	-1.71935
	0.662207	0.675585			2.05938	2.0495			0.752508	0.662207			2.67098	1.93307			WT	-1.58847	0.25483	-1.02538			WT	-0.879114	0.275094	-0.734935			WT	0-0.1	-2.02988
	0.662207	0.675585			2.06758	2.05389			0.752508	0.662207			2.67358	1.93957			WT	-0.0320583	-0.0809254	-0.256936			WT	1.83404	-1.45834	2.67028			WT	0-0.1	0.0955433
	0.662207	0.675585			2.06797	2.05465			0.752508	0.662207			2.6744	1.9418			WT	-1.06097	0.195579	-0.786809			WT	-0.0325116	0.234308	-0.268572			WT	0-0.1	0.380759
	0.662207	0.675585			2.0683	2.05482			0.752508	0.662207			2.68648	1.94194			WT	-1.07776	-1.50295	-0.854708			WT	-2.17746	-0.989291	-1.18076			WT	0-0.1	-0.477533
	0.665552	0.67893			2.06936	2.05484			0.752508	0.662207			2.68725	1.94348			WT	-0.632372	0.906591	-0.604266			WT	1.24492	-0.968898	1.16257			WT	0-0.1	-0.715053
	0.665552	0.67893			2.07165	2.05608			0.752508	0.665552			2.68781	1.9446			WT	-0.578166	-2.21396	-0.52686			WT	-1.42958	-0.377492	-0.933065			WT	0-0.1	-0.550595
	0.665552	0.67893			2.07353	2.057			0.752508	0.665552			2.69116	1.94553			WT	-0.762441	0.748588	-0.628592			WT	-0.820251	0.825714	-0.717619			WT	0-0.1	-0.82159
	0.665552	0.67893			2.07523	2.05967			0.752508	0.665552			2.69123	1.94753			WT	-0.967198	-2.11521	-0.833267			WT	1.08797	-0.275525	0.809248			WT	0-0.1	-0.612418
	0.665552	0.67893			2.07732	2.06013			0.755853	0.665552			2.69617	1.94769			WT	-1.29704	1.36085	-0.888502			WT	0.167752	0.356667	-0.260231			WT	0-0.1	0.870966
	0.668896	0.67893			2.07768	2.06201			0.755853	0.665552			2.69821	1.95105			WT	-1.15243	2.62487	-0.808876			WT	-1.47116	-1.23401	-0.853043			WT	0-0.1	0.707951
	0.668896	0.67893			2.08058	2.06275			0.755853	0.665552			2.70604	1.95156			WT	-0.451074	0.590585	-0.463058			WT	-1.37751	-2.25368	-0.959096			WT	0-0.1	0.0673992
	0.668896	0.67893			2.08353	2.06299			0.755853	0.668896			2.70836	1.95414			WT	0.902952	-0.456182	0.533493			WT	-0.843122	-0.0511988	-0.760248			WT	0-0.1	-0.666616
	0.668896	0.67893			2.08511	2.06355			0.755853	0.668896			2.71405	1.95534			WT	0.510541	0.88684	0.233887			WT	0.881539	0.479027	0.606519			WT	0-0.1	1.13639
	0.672241	0.682274			2.0862	2.0677			0.755853	0.668896			2.72031	1.95623			WT	0.609162	0.412833	0.282287			WT	-0.226352	0.601387	-0.419251			WT	0-0.1	0.282552
	0.672241	0.682274			2.08681	2.06958			0.755853	0.668896			2.72799	1.95704			WT	0.374107	1.3411	0.0796734			WT	-0.873519	0.336274	-0.7523			WT	0-0.1	-0.072056
	0.672241	0.682274			2.08834	2.06975			0.755853	0.668896			2.73136	1.95712			WT	-0.430651	0.669587	-0.462144			WT	-0.923434	-0.540638	-0.692437			WT	0-0.1	-1.38093
	0.672241	0.682274			2.08853	2.07198			0.755853	0.668896			2.73421	1.95859			WT	-1.45088	0.27458	-0.954758			WT	-0.596971	-0.0715921	-0.603903			WT	0-0.1	0.17459
	0.672241	0.682274			2.09055	2.07259			0.755853	0.668896			2.74042	1.95963			WT	-0.309459	-1.10794	-0.422042			WT	-1.79016	-1.70306	-1.09934			WT	0-0.1	0.0171399
	0.675585	0.682274			2.09213	2.07354			0.755853	0.668896			2.74486	1.95981			WT	1.18393	-0.594434	0.650167			WT	1.71933	-1.19322	2.30481			WT	0-0.1	-0.340659
	0.675585	0.682274			2.09438	2.07393			0.759197	0.668896			2.74718	1.96297			WT	-0.67205	-1.7597	-0.645235			WT	0.176211	0.703354	-0.132547			WT	0-0.1	0.804682
	0.675585	0.685619			2.09516	2.07409			0.759197	0.672241			2.75625	1.96403			WT	0.870966	0.472084	0.623081			WT	-2.18743	-1.35637	-1.15321			WT	0-0.1	0.606673
	0.675585	0.685619			2.09519	2.07796			0.759197	0.672241			2.75952	1.96582			WT	0.204758	0.314081	-0.03972			WT	0.680557	-0.234739	0.364267			WT	0-0.1	-0.928379
	0.675585	0.685619			2.09666	2.07894			0.759197	0.672241			2.76101	1.96649			WT	-1.15077	-2.41146	-0.621538			WT	-0.493548	-0.173559	-0.563978			WT	0-0.1	0.624956
	0.675585	0.685619			2.09891	2.08051			0.759197	0.672241			2.76483	1.96732			WT	0.700559	0.84734	0.420141			WT	0.355732	0.703354	0.0366678			WT	0-0.1	-1.60457
	0.675585	0.685619			2.10136	2.08123			0.759197	0.672241			2.76561	1.96735			WT	0.813254	-3.31998	1.30653			WT	-0.924772	0.580994	-0.746191			WT	0-0.1	0.394055
	0.675585	0.685619			2.10386	2.0841			0.762542	0.672241			2.7668	1.9681			WT	0.0503915	1.40035	-0.194429			WT	-0.157131	0.336274	-0.343429			WT	0-0.1	0.824735
	0.675585	0.685619			2.10487	2.08652			0.762542	0.672241			2.76728	1.96845			WT	-0.102796	-0.0216745	-0.362002			WT	0.796412	0.0711611	0.430599			WT	0-0.1	-0.0655712
	0.675585	0.685619			2.10879	2.08689			0.762542	0.672241			2.77389	1.96907			WT	-0.218371	-0.159927	-0.383146			WT	-1.51858	-1.31558	-1.00082			WT	0-0.1	0.0842513
	0.67893	0.685619			2.11238	2.08799			0.762542	0.672241			2.78036	1.97396			WT	1.91934	-1.16719	2.25882			WT	-0.727943	1.31515	-0.643229			WT	0-0.1	0.0582425
	0.67893	0.685619			2.11497	2.08877			0.762542	0.672241			2.7816	1.97416			WT	-0.693722	0.748588	-0.634804			WT	-1.47864	-0.622212	-0.977184			WT	0-0.1	0.280995
	0.67893	0.685619			2.11871	2.08913			0.762542	0.672241			2.78735	1.97553			WT	-1.01083	-0.100676	-0.825249			WT	-2.72833	-0.397885	-1.28818			WT	0-0.1	-0.43966
	0.67893	0.685619			2.12049	2.09029			0.762542	0.675585			2.79082	1.97557			WT	-0.222702	1.28185	-0.329451			WT	0.105141	1.35594	-0.213527			WT	0-0.1	0.159172
	0.67893	0.688963			2.12172	2.0911			0.762542	0.675585			2.79498	1.9756			WT	-0.31602	-0.436431	-0.511796			WT	-0.155819	0.825714	-0.32215			WT	0-0.1	-0.421837
	0.67893	0.688963			2.12351	2.09208			0.762542	0.675585			2.79672	1.9765			WT	-0.795993	0.649836	-0.655021			WT	-2.50402	-2.51879	-1.25065			WT	0-0.1	-1.43995
	0.67893	0.688963			2.13513	2.0928			0.762542	0.675585			2.79749	1.97681			WT	-1.68773	0.412833	-1.01178			WT	-0.742248	-0.601818	-0.71753			WT	0-0.1	0.260379
	0.67893	0.688963			2.13639	2.09427			0.762542	0.675585			2.80734	1.9779			WT	-0.0794847	0.689337	-0.208864			WT	-0.526909	0.254701	-0.515805			WT	0-0.1	0.238069
	0.67893	0.688963			2.13644	2.09444			0.762542	0.675585			2.81087	1.97927			WT	-2.35938	1.36085	-1.24571			WT	-1.05984	-0.153165	-0.845727			WT	0-0.1	0.0496773
	0.67893	0.688963			2.13718	2.09739			0.765886	0.675585			2.81482	1.98001			WT	-0.21779	-0.159927	-0.364167			WT	-0.253388	-0.662998	-0.472362			WT	0-0.1	-1.19158
	0.67893	0.688963			2.13805	2.09991			0.765886	0.675585			2.8236	1.98326			WT	0.881883	-0.416681	-0.120674			WT	-0.794242	-0.989291	-0.738776			WT	0-0.1	-0.326079
	0.682274	0.688963			2.14112	2.10386			0.765886	0.675585			2.82476	1.98353			WT	0.860319	0.689337	0.447453			WT	-2.02851	-1.35637	-1.14232			WT	0-0.1	-0.795993
	0.682274	0.688963			2.14285	2.1081			0.765886	0.675585			2.82766	1.98427			WT	0.623841	-0.456182	0.0811411			WT	1.77009	-1.5807	2.36579			WT	0-0.1	-0.659851
	0.682274	0.688963			2.1445	2.1081			0.769231	0.675585			2.8327	1.98519			WT	0.62013	-0.219178	0.147106			WT	0.816794	-0.234739	0.393795			WT	0-0.1	-1.63757
	0.682274	0.688963			2.145	2.11036			0.769231	0.675585			2.83565	1.98629			WT	-0.621098	1.00534	-0.519798			WT	-2.13468	-0.316312	-1.13396			WT	0-0.1	-0.553998
	0.682274	0.688963			2.14567	2.11088			0.769231	0.675585			2.84581	1.9865			WT	-0.0605427	1.02509	-0.349737			WT	-0.336777	0.336274	-0.524719			WT	0-0.1	-0.664159
	0.682274	0.692308			2.14683	2.11152			0.772575	0.675585			2.8459	1.99083			WT	-0.939338	-1.30545	-0.704028			WT	-0.3068	0.152734	-0.451991			WT	0-0.1	0.621282
	0.682274	0.692308			2.14774	2.11472			0.772575	0.675585			2.8496	1.99222			WT	0.397282	-0.732686	0.129644			WT	0.630486	1.11122	0.2328			WT	0-0.1	-0.480358
	0.682274	0.692308			2.15009	2.11755			0.772575	0.675585			2.84964	1.99364			WT	0.519614	0.412833	0.238764			WT	0.796855	-0.0104122	0.370372			WT	0-0.1	-0.647613
	0.682274	0.692308			2.15065	2.11782			0.772575	0.675585			2.86951	1.99374			WT	0.441006	0.432583	0.0827819			WT	-0.313936	1.13161	-0.513357			WT	0-0.1	-0.195342
	0.685619	0.692308			2.15082	2.11783			0.772575	0.67893			2.87735	1.99415			WT	0.77502	1.08434	0.521086			WT	0.0628716	1.37633	-0.24653			WT	0-0.1	-0.469926
	0.685619	0.692308			2.15275	2.11858			0.772575	0.67893			2.88313	1.99418			WT	0.0360923	0.946091	-0.207311			WT	0.698732	1.05004	0.274669			WT	0-0.1	-0.652479
	0.685619	0.692308			2.15283	2.11932			0.772575	0.67893			2.88364	1.99427			WT	0.269023	0.27458	0.0575915			WT	-1.44899	-0.0308055	-0.983072			WT	0-0.1	-0.798408
	0.685619	0.692308			2.1549	2.12105			0.77592	0.67893			2.88427	1.99464			WT	2.05258	-0.693185	2.66916			WT	1.34727	-0.703785	1.20275			WT	0-0.1	-0.208179
	0.685619	0.692308			2.15735	2.12317			0.77592	0.67893			2.8921	1.99531			WT	-0.272323	0.0573268	-0.487579			WT	-0.117075	-0.622212	-0.294563			WT	0-0.1	0.360778
	0.685619	0.692308			2.15801	2.12351			0.779264	0.67893			2.89337	1.99716			WT	1.27112	-0.94994	1.22366			WT	0.20557	-0.112379	-0.14626			WT	0-0.1	1.15947
	0.685619	0.692308			2.16392	2.12402			0.779264	0.67893			2.90383	1.99764			WT	-0.257472	-0.159927	-0.390389			WT	0.331392	2.82426	-0.0537796			WT	0-0.1	0.9667
	0.685619	0.692308			2.17041	2.12553			0.779264	0.682274			2.92012	1.99774			WT	1.46634	-0.94994	1.40236			WT	-0.867007	1.11122	-0.733761			WT	0-0.1	-0.45155
	0.685619	0.695652			2.17083	2.12556			0.779264	0.682274			2.93456	2.00216			WT	-0.263198	0.926341	-0.351708			WT	0.0179741	0.295488	-0.309162			WT	0-0.1	-0.762441
	0.685619	0.695652			2.1733	2.12699			0.779264	0.682274			2.93533	2.00241			WT	0.361131	0.649836	-0.0573238			WT	0.801911	-0.132772	0.462916			WT	0-0.1	0.188812
	0.685619	0.695652			2.17347	2.12953			0.779264	0.682274			2.94165	2.00472			WT	-1.06493	-0.831438	-0.859559			WT	-0.822289	0.132341	-0.720904			WT	0-0.1	-0.103957
	0.688963	0.695652			2.17465	2.13199			0.779264	0.682274			2.94522	2.00575			WT	-0.478517	-0.298179	-0.467405			WT	-0.106245	0.377061	-0.302752			WT	0-0.1	-1.09526
	0.688963	0.695652			2.17743	2.13301			0.782609	0.682274			2.94812	2.00592			WT	0.175307	1.00534	-0.0404981			WT	0.567941	-0.0511988	0.170358			WT	0-0.1	-1.05254
	0.688963	0.695652			2.17935	2.13366			0.782609	0.682274			2.95725	2.00697			WT	-0.842812	-2.13496	-0.842415			WT	-0.505799	1.33555	-0.586733			WT	0-0.1	-1.15243
	0.688963	0.695652			2.18022	2.13446			0.782609	0.682274			2.96556	2.007			WT	0.590724	0.314081	0.360327			WT	0.500584	0.642174	0.226457			WT	0-0.1	-0.571075
	0.688963	0.695652			2.18631	2.13491			0.782609	0.682274			2.97355	2.00705			WT	0.171283	0.156078	-0.0584913			WT	-0.369635	1.74341	-0.466395			WT	0-0.1	-1.00641
	0.688963	0.695652			2.19379	2.13558			0.782609	0.682274			2.97358	2.00927			WT	-0.683047	1.24235	-0.592457			WT	-0.65686	-0.193952	-0.52278			WT	0-0.1	2.31133
	0.688963	0.695652			2.19721	2.13615			0.785953	0.682274			2.9737	2.00979			WT	0.950024	0.432583	0.417484			WT	-1.0165	-0.438672	-0.753549			WT	0-0.1	2.18461
	0.688963	0.695652			2.20051	2.13849			0.785953	0.685619			2.99076	2.01031			WT	0.500154	0.452333	0.173725			WT	-0.085226	0.601387	-0.312998			WT	0-0.1	-0.462539
	0.692308	0.698997			2.20312	2.13873			0.785953	0.685619			2.99282	2.01188			WT	0.129384	0.0770771	-0.314645			WT	-1.0788	-1.5603	-0.892151			WT	0-0.1	-0.515419
	0.692308	0.698997			2.20362	2.1413			0.789298	0.685619			2.99843	2.01284			WT	-1.42949	-0.554933	-0.887309			WT	1.80485	-0.866931	2.4234			WT	0-0.1	-0.635094
	0.692308	0.698997			2.20423	2.14204			0.789298	0.685619			3.01587	2.01611			WT	-0.154875	1.59785	-0.404663			WT	-0.858012	0.254701	-0.649966			WT	0-0.1	-1.31953
	0.692308	0.698997			2.20443	2.14351			0.789298	0.685619			3.04348	2.02814			WT	1.64541	-0.00192416	1.94908			WT	-1.17078	-0.234739	-0.788061			WT	0-0.1	0.642664
	0.692308	0.698997			2.20755	2.14392			0.789298	0.685619			3.04859	2.02922			WT	0.166202	1.24235	-0.10889			WT	0.832246	-1.66227	0.456819			WT	0-0.1	-1.01143
	0.692308	0.698997			2.21073	2.14818			0.792642	0.685619			3.04896	2.02987			WT	0.129877	0.215329	-0.172426			WT	0.156802	0.111948	-0.125073			WT	0-0.1	-0.352259
	0.692308	0.698997			2.21219	2.14868			0.792642	0.685619			3.0565	2.03229			WT	-0.571075	0.195579	-0.617829			WT	-0.63682	0.193521	-0.626898			WT	0-0.1	0.469743
	0.692308	0.698997			2.2148	2.15069			0.792642	0.685619			3.05927	2.03285			WT	0.856397	0.0178262	0.464074			WT	0.824535	1.25397	0.459552			WT	0-0.1	-0.237986
	0.692308	0.698997			2.21764	2.15419			0.792642	0.685619			3.06438	2.03328			WT	0.47345	-0.37718	0.0461909			WT	-1.01057	1.49869	-0.775601			WT	0-0.1	1.04046
	0.692308	0.698997			2.22353	2.15475			0.792642	0.685619			3.06834	2.03338			WT	-0.307545	0.0178262	-0.361648			WT	0.34329	0.540207	-0.0673022			WT	0-0.1	-2.29009
	0.692308	0.698997			2.22784	2.1576			0.792642	0.685619			3.07286	2.03643			WT	0.27711	0.156078	-0.0295153			WT	-0.744387	0.00998112	-0.684669			WT	0-0.1	-0.333939
	0.692308	0.698997			2.22855	2.15783			0.795987	0.688963			3.08047	2.03677			WT	0.809737	1.12384	0.502733			WT	-0.205262	0.234308	-0.401254			WT	0-0.1	-0.731832
	0.692308	0.702341			2.23045	2.16406			0.795987	0.688963			3.08063	2.03797			WT	-0.0557995	1.24235	-0.284171			WT	-1.13096	0.621781	-0.811327			WT	0-0.1	-0.838685
	0.692308	0.702341			2.23318	2.1643			0.795987	0.688963			3.08193	2.03819			WT	0.100426	-1.2857	-0.285954			WT	-0.12544	-0.0715921	-0.337444			WT	0-0.1	-1.32627
	0.692308	0.702341			2.23514	2.16454			0.795987	0.688963			3.10583	2.0385			WT	-1.65629	0.23508	-1.04546			WT	1.11671	0.8665	1.00619			WT	0-0.1	-1.11352
	0.692308	0.702341			2.23557	2.1657			0.795987	0.688963			3.11658	2.0401			WT	-0.37286	-0.0216745	-0.384138			WT	-1.98292	-1.78463	-1.09911			WT	0-0.1	0.730793
	0.692308	0.702341			2.23695	2.16578			0.799331	0.688963			3.13421	2.04026			WT	-0.671348	0.195579	-0.673591			WT	-0.599497	-0.193952	-0.64851			WT	0-0.1	-0.37787
	0.692308	0.702341			2.24291	2.16816			0.799331	0.688963			3.13618	2.04167			WT	-0.0780197	0.84734	-0.238703			WT	0.155918	-0.132772	-0.16268			WT	0-0.1	-0.447824
	0.695652	0.702341			2.24325	2.16872			0.799331	0.688963			3.14385	2.04461			WT	-0.874195	0.946091	-0.620991			WT	0.472697	0.397454	0.0855699			WT	0-0.1	-0.0596161
	0.695652	0.702341			2.24549	2.16917			0.799331	0.688963			3.15253	2.04766			WT	-0.937671	0.195579	-0.697757			WT	0.602438	0.621781	0.283838			WT	0-0.1	-0.14379
	0.695652	0.702341			2.24882	2.16931			0.799331	0.688963			3.16621	2.04935			WT	1.16303	0.432583	1.05267			WT	-0.506382	0.315881	-0.490192			WT	0-0.1	-0.43013
	0.695652	0.702341			2.2519	2.16934			0.802676	0.692308			3.18177	2.05188			WT	-0.22084	0.491834	-0.324137			WT	-1.23298	-0.907718	-0.926428			WT	0-0.1	-1.16045
	0.695652	0.702341			2.2553	2.17291			0.802676	0.692308			3.18303	2.05218			WT	1.2182	-0.910439	1.11721			WT	-3.14027	-2.07014	-1.37185			WT	0-0.1	-0.484157
	0.695652	0.702341			2.26608	2.17429			0.802676	0.692308			3.20748	2.05234			WT	0.730089	-0.120426	0.339204			WT	0.272388	2.06971	-0.107076			WT	0-0.1	0.0903299
	0.695652	0.702341			2.27117	2.181			0.802676	0.692308			3.21794	2.05259			WT	0.31575	-0.614184	-0.0466207			WT	-0.92922	-0.255132	-0.750378			WT	0-0.1	-1.90413
	0.695652	0.705686			2.27332	2.18184			0.802676	0.692308			3.22141	2.05277			WT	-1.60819	-0.653685	-1.01147			WT	1.66857	-1.53991	1.97571			WT	0-0.1	-1.55694
	0.695652	0.705686			2.27743	2.18196			0.80602	0.692308			3.22202	2.0547			WT	-0.826718	1.63735	-0.654992			WT	-0.484981	0.295488	-0.594651			WT	0-0.1	-0.524323
	0.695652	0.705686			2.27842	2.18352			0.80602	0.692308			3.22602	2.05648			WT	-0.96181	-0.436431	-0.649261			WT	1.90802	-1.80502	2.82317			WT	0-0.1	1.05876
	0.695652	0.705686			2.28523	2.18896			0.80602	0.692308			3.2393	2.06175			WT	0.358274	0.649836	0.0922302			WT	-0.6603	0.295488	-0.638724			WT	0-0.1	-0.183631
	0.695652	0.705686			2.28757	2.1973			0.80602	0.692308			3.24749	2.06281			WT	0.0298246	0.689337	-0.154522			WT	0.686005	0.458634	0.329282			WT	0-0.1	-0.45102
	0.695652	0.705686			2.29254	2.19835			0.80602	0.692308			3.26922	2.06408			WT	-0.702305	-0.140176	-0.629823			WT	-1.67556	-0.826145	-0.991893			WT	0-0.1	-0.545661
	0.698997	0.705686			2.2933	2.19937			0.80602	0.692308			3.2736	2.06499			WT	0.527556	0.807839	0.153231			WT	-0.152387	1.21319	-0.352175			WT	0-0.1	-0.446835
	0.698997	0.705686			2.29345	2.20039			0.809365	0.695652			3.29047	2.06577			WT	-1.2006	-0.515433	-0.895594			WT	-1.69525	-2.53918	-0.965697			WT	0-0.1	-0.63096
	0.698997	0.705686			2.29821	2.20156			0.809365	0.695652			3.30853	2.06595			WT	0.663254	-0.37718	0.291694			WT	-1.29963	-0.540638	-0.922716			WT	0-0.1	0.299528
	0.698997	0.705686			2.299	2.20288			0.809365	0.695652			3.34364	2.06644			WT	-0.479906	-1.04869	-0.483179			WT	1.27123	-1.5603	1.18839			WT	0-0.1	-0.294674
	0.698997	0.705686			2.29933	2.20339			0.809365	0.695652			3.34613	2.06807			WT	-1.16031	0.669587	-0.871981			WT	0.228421	-0.0919855	-0.111921			WT	0-0.1	0.45916
	0.698997	0.705686			2.30614	2.2036			0.809365	0.695652			3.35291	2.07624			WT	0.6965	-0.653685	0.459802			WT	-0.528584	-0.275525	-0.555704			WT	0-0.1	0.594503
	0.698997	0.705686			2.30676	2.20622			0.809365	0.695652			3.37166	2.07649			WT	0.346343	-0.100676	-0.0716173			WT	0.792051	0.948074	0.439071			WT	0-0.1	0.792607
	0.698997	0.705686			2.30744	2.20738			0.812709	0.695652			3.37427	2.07657			WT	0.282552	0.728838	-0.00220896			WT	0.256337	0.275094	-0.0925496			WT	0-0.1	-0.163005
	0.698997	0.70903			2.30822	2.2081			0.812709	0.695652			3.38851	2.07755			WT	0.260379	1.47935	-0.113188			WT	-0.27887	-0.336705	-0.489787			WT	0-0.1	-0.574644
	0.698997	0.70903			2.30866	2.21784			0.812709	0.695652			3.38908	2.07868			WT	-0.239191	-0.37718	-0.399016			WT	-0.453481	1.05004	-0.502777			WT	0-0.1	-0.148919
	0.702341	0.70903			2.30905	2.2191			0.816054	0.695652			3.3996	2.0822			WT	0.75314	0.551085	0.411345			WT	1.00751	-0.581425	0.744146			WT	0-0.1	-0.174704
	0.702341	0.70903			2.31168	2.22224			0.816054	0.695652			3.4155	2.08357			WT	0.667033	-0.238928	0.305237			WT	-0.321412	0.8665	-0.436581			WT	0-0.1	-1.86249
	0.702341	0.70903			2.3144	2.22266			0.816054	0.698997			3.42638	2.0842			WT	0.908269	0.25483	0.476488			WT	-1.27064	-0.295919	-0.874929			WT	0-0.1	-1.03026
	0.702341	0.70903			2.31562	2.22431			0.819398	0.698997			3.43047	2.08496			WT	-0.928379	0.175829	-0.708661			WT	-0.144797	0.0915544	-0.295546			WT	0-0.1	-0.0981911
	0.702341	0.70903			2.31809	2.22685			0.819398	0.698997			3.43646	2.0856			WT	1.06827	-0.0809254	0.782231			WT	-0.294079	0.336274	-0.381756			WT	0-0.1	0.407415
	0.705686	0.70903			2.3191	2.22892			0.822742	0.698997			3.43895	2.08956			WT	0.205916	0.965842	-0.0871565			WT	0.265194	-0.316312	-0.124552			WT	0-0.1	-0.722456
	0.705686	0.70903			2.32018	2.22995			0.822742	0.698997			3.44444	2.0922			WT	0.960974	-0.120426	0.640078			WT	0.178149	-0.968898	-0.258018			WT	0-0.1	-0.624981
	0.705686	0.70903			2.32034	2.23168			0.822742	0.698997			3.44513	2.09268			WT	0.785925	-0.179677	0.567264			WT	0.00711048	0.540207	-0.291149			WT	0-0.1	-0.68335
	0.705686	0.70903			2.3215	2.23417			0.822742	0.698997			3.45731	2.093			WT	-1.63757	0.0375765	-1.08562			WT	-0.154115	0.621781	-0.39325			WT	0-0.1	0.543425
	0.705686	0.712375			2.32379	2.23541			0.822742	0.698997			3.45899	2.0943			WT	-0.0850626	0.926341	-0.364291			WT	1.6349	-1.82542	1.56579			WT	0-0.1	-0.973819
	0.705686	0.712375			2.32516	2.23719			0.822742	0.698997			3.47374	2.0959			WT	0.477395	-0.100676	0.214791			WT	-0.387241	0.00998112	-0.53002			WT	0-0.1	-0.182805
	0.705686	0.712375			2.32605	2.23842			0.822742	0.698997			3.47978	2.09607			WT	0.913781	-1.6412	0.65378			WT	-0.33109	0.846107	-0.495737			WT	0-0.1	-0.394018
	0.705686	0.712375			2.32894	2.23869			0.822742	0.698997			3.48428	2.09683			WT	0.575631	0.412833	0.241241			WT	0.207103	0.193521	-0.0553067			WT	0-0.1	1.25012
	0.705686	0.712375			2.33116	2.24222			0.826087	0.698997			3.48843	2.09761			WT	-0.43966	0.86709	-0.509828			WT	-2.05441	-2.4984	-1.12841			WT	0-0.1	-1.04264
	0.705686	0.712375			2.33148	2.24225			0.826087	0.698997			3.4914	2.09768			WT	-0.570951	1.3016	-0.583811			WT	-0.603011	-0.132772	-0.515991			WT	0-0.1	0.702954
	0.705686	0.715719			2.33448	2.24513			0.829431	0.698997			3.49355	2.09789			WT	-0.552859	0.156078	-0.661039			WT	1.5597	-1.11165	1.88184			WT	0-0.1	0.540056
	0.705686	0.715719			2.33511	2.24788			0.829431	0.702341			3.50141	2.09813			WT	1.13639	0.965842	0.931649			WT	1.35627	0.0507677	1.32149			WT	0-0.1	0.36268
	0.70903	0.715719			2.33749	2.25013			0.832776	0.702341			3.50759	2.09862			WT	1.6583	-0.258678	1.67628			WT	2.15243	-1.35637	4.18085			WT	0-0.1	0.225624
	0.70903	0.715719			2.34131	2.25197			0.832776	0.702341			3.51242	2.10025			WT	-0.940943	-0.712936	-0.765577			WT	1.44087	-0.642605	1.4809			WT	0-0.1	0.371866
	0.70903	0.715719			2.34618	2.25451			0.832776	0.702341			3.51958	2.10157			WT	-1.21803	-0.535183	-0.839012			WT	-0.609475	-1.11165	-0.542508			WT	0-0.1	-0.161909
	0.70903	0.715719			2.35004	2.26045			0.83612	0.702341			3.54413	2.1022			WT	-0.225917	0.86709	-0.282152			WT	1.7157	-1.51952	2.42146			WT	0-0.1	0.915882
	0.70903	0.719064			2.35095	2.26319			0.839465	0.702341			3.54673	2.10389			WT	-0.0279731	0.610336	-0.262154			WT	0.346549	2.06971	0.00487429			WT	0-0.1	0.731415
	0.70903	0.719064			2.35117	2.26372			0.839465	0.702341			3.54728	2.10478			WT	0.995126	-0.100676	0.794425			WT	0.180401	0.315881	-0.138515			WT	0-0.1	0.315508
	0.70903	0.719064			2.35631	2.26416			0.839465	0.702341			3.55006	2.10531			WT	0.962251	-0.732686	0.54206			WT	1.59719	0.0303744	1.96466			WT	0-0.1	0.476053
	0.70903	0.719064			2.35815	2.26638			0.839465	0.702341			3.554	2.10678			WT	0.045992	-0.495682	-0.262006			WT	0.719652	0.397454	0.341164			WT	0-0.1	-0.565829
	0.712375	0.719064			2.36048	2.26702			0.839465	0.702341			3.5605	2.10826			WT	0.175421	-0.219178	-0.139519			WT	-0.8617	0.846107	-0.691559			WT	0-0.1	0.67457
	0.712375	0.719064			2.36401	2.26823			0.842809	0.702341			3.56228	2.11021			WT	-0.639908	0.807839	-0.664882			WT	-1.11565	-0.255132	-0.804248			WT	0-0.1	-0.091323
	0.712375	0.719064			2.36689	2.2696			0.842809	0.702341			3.57477	2.11022			WT	0.678319	0.27458	0.390717			WT	1.90114	-1.37676	2.95353			WT	0-0.1	0.195296
	0.712375	0.722408			2.36746	2.27232			0.842809	0.702341			3.58438	2.11199			WT	0.103773	0.788089	-0.0644197			WT	-0.139933	0.0915544	-0.46337			WT	0-0.1	0.497053
	0.712375	0.722408			2.37018	2.27365			0.842809	0.702341			3.60225	2.11223			WT	-0.634225	2.22986	-0.581216			WT	1.17815	-0.601818	0.965179			WT	0-0.1	-0.986511
	0.712375	0.722408			2.37093	2.27714			0.842809	0.702341			3.6058	2.11425			WT	1.20985	0.116578	1.0859			WT	0.505665	0.275094	0.148582			WT	0-0.1	0.0189558
	0.712375	0.722408			2.37476	2.28099			0.842809	0.702341			3.63024	2.11502			WT	-0.426422	0.649836	-0.459535			WT	1.11068	0.703354	0.839269			WT	0-0.1	-0.514633
	0.712375	0.722408			2.37639	2.28361			0.842809	0.705686			3.63064	2.11508			WT	1.11421	0.511584	0.826296			WT	-0.848874	-0.377492	-0.696423			WT	0-0.1	0.360315
	0.712375	0.722408			2.37811	2.28527			0.846154	0.705686			3.64234	2.11555			WT	0.358999	0.472084	0.0914057			WT	-0.253479	1.21319	-0.398371			WT	0-0.1	-0.0194833
	0.712375	0.722408			2.37834	2.28623			0.846154	0.705686			3.65048	2.11594			WT	-0.6364	-0.416681	-0.595402			WT	-1.23395	0.397454	-0.901656			WT	0-0.1	-0.982989
	0.712375	0.722408			2.38211	2.28945			0.846154	0.705686			3.65717	2.11914			WT	-0.490166	-0.930189	-0.560853			WT	-0.414815	1.84538	-0.53908			WT	0-0.1	-0.515094
	0.712375	0.722408			2.38489	2.28981			0.849498	0.705686			3.69202	2.11946			WT	0.736149	0.294331	0.425988			WT	-0.0994328	-2.00896	-0.379392			WT	0-0.1	0.419242
	0.712375	0.722408			2.38618	2.28982			0.849498	0.705686			3.71177	2.11989			WT	1.00559	0.393082	0.694784			WT	-0.204431	1.19279	-0.327601			WT	0-0.1	-0.934535
	0.715719	0.722408			2.38719	2.29474			0.849498	0.705686			3.75431	2.12063			WT	1.09965	-0.673435	0.778838			WT	1.4676	-0.357099	1.60081			WT	0-0.1	0.168333
	0.715719	0.722408			2.38777	2.2954			0.852843	0.705686			3.75795	2.12165			WT	0.0867718	-0.396931	-0.126134			WT	-0.14303	0.152734	-0.312294			WT	0-0.1	0.540403
	0.715719	0.725753			2.39374	2.29982			0.852843	0.705686			3.76978	2.12724			WT	0.609407	1.40035	0.245264			WT	-0.354493	2.11049	-0.466593			WT	0-0.1	-0.762808
	0.715719	0.725753			2.39443	2.3016			0.852843	0.70903			3.79454	2.12812			WT	0.614473	-0.515433	0.322238			WT	0.292961	-0.0511988	0.0220524			WT	0-0.1	0.144574
	0.715719	0.725753			2.39482	2.30511			0.852843	0.70903			3.80154	2.12898			WT	-0.675329	0.314081	-0.5514			WT	1.85222	-1.2544	2.77624			WT	0-0.1	-0.27426
	0.715719	0.725753			2.4022	2.30666			0.852843	0.70903			3.81028	2.13188			WT	-0.556709	0.215329	-0.580684			WT	-1.04581	-0.418278	-0.758822			WT	0-0.1	-2.29854
	0.715719	0.725753			2.40278	2.3076			0.856187	0.70903			3.82698	2.13332			WT	0.197473	0.452333	-0.0925112			WT	-0.554735	-0.0308055	-0.579885			WT	0-0.1	0.0168572
	0.715719	0.729097			2.40368	2.31227			0.859532	0.70903			3.82889	2.13334			WT	-0.777005	0.195579	-0.626139			WT	-1.61701	-2.43722	-0.965475			WT	0-0.1	0.674995
	0.715719	0.729097			2.40966	2.31289			0.859532	0.70903			3.83133	2.13561			WT	-0.072056	0.0375765	-0.25094			WT	2.07092	-1.96817	3.49807			WT	0-0.1	-0.405076
	0.715719	0.729097			2.41101	2.31722			0.859532	0.70903			3.84831	2.13778			WT	-1.63628	-0.693185	-1.08076			WT	1.88988	-1.70306	2.86205			WT	0-0.1	0.230182
	0.719064	0.729097			2.41907	2.32133			0.859532	0.70903			3.88415	2.13835			WT	0.942907	0.491834	0.553692			WT	1.95396	-1.07086	3.33913			WT	0-0.1	-0.529157
	0.719064	0.729097			2.42344	2.3219			0.859532	0.70903			3.92091	2.13839			WT	0.218217	0.0770771	-0.102873			WT	0.24019	0.213914	-0.0813542			WT	0-0.1	-0.329434
	0.719064	0.729097			2.42644	2.32498			0.859532	0.70903			3.93246	2.13933			WT	-1.76801	-1.89796	-1.23627			WT	-0.287085	-0.479458	-0.490541			WT	0-0.1	-0.447898
	0.719064	0.729097			2.42737	2.32533			0.862876	0.70903			3.94584	2.14069			WT	0.648364	-0.120426	0.276528			WT	0.0993377	-0.153165	-0.178327			WT	0-0.1	-0.321974
	0.719064	0.729097			2.43054	2.32673			0.862876	0.70903			3.98439	2.14179			WT	1.80283	-0.258678	1.92148			WT	-0.650919	-1.11165	-0.675935			WT	0-0.1	-0.529989
	0.719064	0.729097			2.43091	2.32821			0.862876	0.70903			3.99247	2.1419			WT	-0.44291	-0.515433	-0.461709			WT	1.55622	-0.418278	1.56859			WT	0-0.1	-0.520876
	0.719064	0.729097			2.43144	2.32896			0.862876	0.70903			3.99367	2.14373			WT	-0.982403	-0.278429	-0.988088			WT	0.231236	0.825714	-0.154499			WT	0-0.1	-0.452416
	0.719064	0.729097			2.43614	2.32936			0.866221	0.70903			4.01984	2.14375			WT	0.197974	-0.0414248	-0.165708			WT	0.606651	0.111948	0.192048			WT	0-0.1	-1.01534
	0.719064	0.729097			2.43806	2.32936			0.869565	0.70903			4.05461	2.14448			WT	0.0255331	2.56562	-0.286536			WT	-0.564536	0.336274	-0.581315			WT	0-0.1	-1.81595
	0.719064	0.729097			2.43872	2.33051			0.869565	0.70903			4.06546	2.14462			WT	1.07135	2.28911	0.839772			WT	-0.913825	-0.0511988	-0.69119			WT	0-0.1	-0.548222
	0.719064	0.729097			2.44153	2.33079			0.876254	0.70903			4.06573	2.14488			WT	-0.603483	0.373332	-0.568312			WT	0.436887	-0.132772	0.132056			WT	0-0.1	-2.01179
	0.719064	0.732441			2.44329	2.33829			0.876254	0.70903			4.12553	2.14659			WT	-0.764158	0.0770771	-0.668813			WT	0.539736	1.1724	0.191088			WT	0-0.1	1.77929
	0.719064	0.732441			2.44775	2.33883			0.876254	0.70903			4.15086	2.14668			WT	0.663188	1.97311	0.329344			WT	-0.0220954	1.39673	-0.237973			WT	0-0.1	-0.618068
	0.722408	0.732441			2.45165	2.33929			0.876254	0.70903			4.15595	2.14812			WT	1.47405	-0.33768	1.57736			WT	-0.7511	0.0507677	-0.673578			WT	0-0.1	-0.393272
	0.722408	0.732441			2.45334	2.34487			0.879599	0.70903			4.19125	2.14852			WT	-0.780344	-0.396931	-0.71168			WT	-1.28011	-0.887325	-0.889568			WT	0-0.1	-0.489307
	0.722408	0.732441			2.45614	2.34555			0.879599	0.70903			4.2568	2.14867			WT	-0.178781	0.156078	-0.336679			WT	1.99327	-2.1721	2.79298			WT	0-0.1	1.04802
	0.722408	0.732441			2.45656	2.34583			0.879599	0.712375			4.28708	2.1506			WT	1.41572	0.432583	1.16317			WT	0.345581	1.51909	0.0162812			WT	0-0.1	0.344725
	0.722408	0.732441			2.45957	2.3463			0.879599	0.712375			4.31912	2.15133			WT	-1.67236	-1.46345	-1.07212			WT	0.211318	-0.132772	-0.213792			WT	0-0.1	0.830737
	0.722408	0.732441			2.46005	2.34695			0.879599	0.712375			4.33536	2.15204			WT	0.622858	0.630086	0.207866			WT	0.231691	-0.275525	-0.0408589			WT	0-0.1	-1.06386
	0.722408	0.735786			2.46591	2.34749			0.879599	0.712375			4.35826	2.15279			WT	0.0868028	0.570835	-0.147691			WT	0.850366	-0.255132	0.480046			WT	0-0.1	0.34828
	0.722408	0.735786			2.46833	2.34795			0.882943	0.712375			4.43999	2.15406			WT	0.650827	1.36085	0.309075			WT	0.993932	0.560601	0.660985			WT	0-0.1	-0.907638
	0.725753	0.735786			2.4697	2.34878			0.889632	0.712375			4.44284	2.15459			WT	0.700097	0.86709	0.222105			WT	0.951276	-0.866931	0.508146			WT	0-0.1	-1.39157
	0.725753	0.735786			2.47017	2.34923			0.889632	0.712375			4.45844	2.15602			WT	-1.79644	-1.6412	-0.990401			WT	-0.130533	0.458634	-0.37438			WT	0-0.1	-0.699063
	0.725753	0.735786			2.47046	2.36063			0.892977	0.712375			4.51282	2.1568			WT	0.112448	0.965842	-0.109081			WT	1.51372	-0.724178	1.52692			WT	0-0.1	-0.507251
	0.725753	0.735786			2.47175	2.36085			0.892977	0.712375			4.51996	2.15687			WT	0.289411	-0.179677	0.000419624			WT	2.18767	-1.17283	4.83951			WT	0-0.1	-1.8088
	0.725753	0.735786			2.47498	2.36302			0.899666	0.712375			4.55677	2.1586			WT	-0.577893	-0.100676	-0.628147			WT	1.81134	-1.82542	1.9433			WT	0-0.1	-1.28708
	0.725753	0.735786			2.47758	2.36572			0.899666	0.712375			4.56747	2.16121			WT	0.528812	-0.0216745	-0.0918622			WT	0.601267	-0.153165	0.180503			WT	0-0.1	-1.30479
	0.725753	0.735786			2.47803	2.36641			0.90301	0.712375			4.596	2.16126			WT	-0.0141521	0.748588	-0.286968			WT	0.015536	0.397454	-0.241614			WT	0-0.1	1.19966
	0.725753	0.735786			2.48642	2.36826			0.90301	0.712375			4.61783	2.16146			WT	-0.449245	-0.258678	-0.557523			WT	0.940887	-0.255132	0.516363			WT	0-0.1	-1.07606
	0.725753	0.735786			2.4894	2.36901			0.90301	0.712375			4.62398	2.16174			WT	0.464347	0.630086	0.136741			WT	-0.388031	-1.47873	-0.567401			WT	0-0.1	1.15936
	0.725753	0.735786			2.49214	2.3693			0.906355	0.712375			4.72512	2.16176			WT	0.493407	0.491834	0.163308			WT	-0.756611	0.295488	-0.724075			WT	0-0.1	0.291186
	0.729097	0.735786			2.50159	2.36984			0.906355	0.715719			4.78921	2.1619			WT	0.0582425	0.373332	-0.0885641			WT	-0.168264	0.234308	-0.355033			WT	0-0.1	0.295253
	0.729097	0.73913			2.50753	2.37041			0.906355	0.715719			4.79827	2.16199			WT	0.0322621	0.314081	-0.258596			WT	0.143628	-0.112379	-0.135699			WT	0-0.1	-0.154554
	0.729097	0.73913			2.50875	2.37057			0.913043	0.715719			4.80638	2.16256			WT	-0.0380867	-0.811687	-0.309184			WT	2.0836	-2.07014	3.81044			WT	0-0.1	-2.60529
	0.729097	0.73913			2.50922	2.3733			0.913043	0.715719			4.89983	2.16297			WT	-1.05153	-0.910439	-0.84405			WT	0.718281	0.723747	0.36591			WT	0-0.1	1.01381
	0.729097	0.73913			2.51114	2.37926			0.913043	0.715719			5.02362	2.16338			WT	0.0899731	0.610336	-0.20217			WT	1.0387	0.642174	0.671344			WT	0-0.1	-2.22182
	0.729097	0.73913			2.53115	2.38234			0.916388	0.715719			5.04051	2.1635			WT	-0.234434	-0.456182	-0.444854			WT	1.57561	-1.96817	1.56877			WT	0-0.1	-0.19895
	0.732441	0.73913			2.53177	2.38278			0.916388	0.715719			5.11044	2.16404			WT	0.656613	-0.693185	0.255413			WT	-0.557827	-0.989291	-0.656484			WT	0-0.1	-0.546353
	0.732441	0.73913			2.53365	2.38327			0.916388	0.715719			5.1402	2.16545			WT	-1.75999	-0.930189	-1.14026			WT	-1.33836	0.254701	-0.926567			WT	0-0.1	-0.410768
	0.732441	0.73913			2.54034	2.3834			0.919732	0.715719			5.1695	2.16783			WT	0.78771	1.75585	0.442324			WT	1.59305	-1.5603	1.90841			WT	0-0.1	-0.0825704
	0.732441	0.73913			2.54293	2.38449			0.923077	0.715719			5.17377	2.16882			WT	0.374532	0.23508	-0.00610385			WT	-0.950708	1.39673	-0.795186			WT	0-0.1	1.445
	0.732441	0.73913			2.54438	2.3848			0.923077	0.715719			5.17404	2.17048			WT	0.581103	-0.219178	0.269759			WT	0.225574	2.94662	-0.0867281			WT	0-0.1	0.0186376
	0.732441	0.73913			2.54652	2.38515			0.923077	0.719064			5.22272	2.17332			WT	0.0955433	1.28185	-0.223949			WT	-1.15072	-0.662998	-0.848045			WT	0-0.1	0.553995
	0.732441	0.73913			2.54757	2.38903			0.923077	0.719064			5.52848	2.17535			WT	1.33537	-0.633934	1.05707			WT	-0.635309	-0.928111	-0.673708			WT	0-0.1	-0.697348
	0.732441	0.73913			2.55935	2.38982			0.926421	0.719064			5.58015	2.17665			WT	-0.678944	0.807839	-0.628356			WT	0.652578	-0.295919	0.258577			WT	0-0.1	-0.504102
	0.732441	0.742475			2.56026	2.39184			0.926421	0.719064			5.64979	2.17839			WT	-1.02147	0.0770771	-0.726216			WT	-0.929586	-2.00896	-0.704234			WT	0-0.1	-1.15064
	0.732441	0.742475			2.56491	2.39254			0.929766	0.719064			5.66656	2.17849			WT	0.277251	-0.614184	-0.13739			WT	1.87973	-1.70306	2.81923			WT	0-0.1	0.875797
	0.732441	0.742475			2.56515	2.39316			0.93311	0.719064			5.69016	2.17979			WT	-0.108812	0.649836	-0.32948			WT	1.4569	-1.33598	1.38833			WT	0-0.1	-2.31093
	0.732441	0.742475			2.56585	2.395			0.93311	0.719064			5.73868	2.17996			WT	-0.352783	0.0573268	-0.498589			WT	-1.18121	-0.255132	-0.850566			WT	0-0.1	0.368153
	0.735786	0.742475			2.56867	2.39779			0.936455	0.719064			5.74319	2.18028			WT	0.910648	0.807839	0.668802			WT	0.978797	-0.234739	0.570589			WT	0-0.1	-1.16933
[truncated: 3,164 more rows]

## Sheet: FIG 5
Panel b	WT	APP		Panel b	WT	APP		Panel b	WT	APP		Panel c	BIN1_WT	BIN1_APP	BIN2_WT	BIN2_APP	BIN3_WT	BIN3_APP		Panel d	BIN1_WT	BIN1_APP	BIN2_WT	BIN2_APP	BIN3_WT	BIN3_APP		Panel g	WT	APP		Panel h	BIN1_WT	BIN1_APP	BIN2_WT	BIN2_APP	BIN3_WT	BIN3_APP		Panel j	WT	APP		Panel j	WT	APP		Panel j	WT
[truncated: 1,579 more rows]
[truncated: 19 more columns]

[truncated: 7 more sheets: FIG 6, FIG S1, FIG S2, FIG S3, FIG S4, FIG S5, FIG S6]
